# Supplementary material for: The Bioinformatics Analysis of Comparative Genomics of Mycobacterium tuberculosis Complex (MTBC) Provides Insight into Dissimilarities between Intraspecific Groups Differing in Host Association, Virulence, and Epitope Diversity
Source: Front Cell Infect Microbiol. 2017 Mar 21;7:88. doi: 10.3389/fcimb.2017.00088 (PMC5360109; doi:10.3389/fcimb.2017.00088)
Supplement: Supplementary file 1 [file DataSheet1.zip]

Archive with 5 entries (5 files):
- Supplementary.doc
- Table S11.xlsx
- Table S12.xlsx
- Table S13.xlsx
- Table S8.xlsx
