# Supplementary material for: The Bioinformatics Analysis of Comparative Genomics of Mycobacterium tuberculosis Complex (MTBC) Provides Insight into Dissimilarities between Intraspecific Groups Differing in Host Association, Virulence, and Epitope Diversity
Source: Front Cell Infect Microbiol. 2017 Mar 21;7:88. doi: 10.3389/fcimb.2017.00088 (PMC5360109; doi:10.3389/fcimb.2017.00088)
Supplement: Supplementary file 1 [file DataSheet1.zip › Table S11.xlsx]

## Sheet: SNPs
Table S11A. Missense SNPs between M. bovis and M. bovis BCG.
PosOnGenome(Ref:NC_002945)	GeneID	Loc_gene	Nucleotide_change	Loc_pep	AA_change	Annotation
1687730	NP_855190.1	135	C->G	45	D->E	glycosyltransferase
24678	NP_853690.1	748	G->A	250	H->Y	hypothetical protein
25287		139	G->C	47	R->G
843685	NP_854428.1	268	A->G	90	M->V	hypothetical protein
1914921	NP_855382.1	142	C->T	48	G->S	catechol-o-methyltransferase
1319241	NP_854867.1	4267	G->C	1423	A->P	polyketide beta-ketoacyl synthase
114129	NP_853772.1	4093	C->A	1365	L->M	peptide synthetase Nrp
2110895	NP_855552.1	10	A->G	4	S->P	reductase
269989	NP_853897.1	1175	T->C	392	N->S	hypothetical protein
3058474	NP_856461.1	238	C->T	80	A->T	resolvase
2271395	NP_855717.1	365	A->G	122	V->A	sugar-binding lipoprotein
506321	NP_854090.1	217	G->A	73	A->T	lipoprotein peptidase LpqM
874620	NP_854459.1	1001	A->G	334	D->G	cytochrome P450 126
3641883	NP_856974.1	220	C->A	74	A->S	phosphate transporter PhoU
4028047	NP_857312.1	2030	G->A	677	G->D	helicase
2726966	NP_856131.1	686	C->G	229	G->A	ATP-dependent protease ATP-binding subunit ClpX
161542	NP_853805.1	483	C->A	161	Y->*	acetyltransferase
258001	NP_853886.1	1081	C->A	361	A->S	acyl-CoA dehydrogenase
1362617	NP_854903.1	427	T->C	143	T->A	tetronasin-transport integral membrane protein ABC transporter
3703453	NP_857023.1	3265	A->G	1089	S->P	hypothetical protein
1031685	NP_854605.1	1414	C->G	472	A->P	manganese transport protein MntH
3376167	NP_856730.1	130	A->G	44	K->E	cytochrome P450 136
1966333	NP_855432.1	1315	G->C	439	V->L	hypothetical protein
2888634	NP_856267.1	3316	A->G	1106	T->A	fatty-acid--CoA ligase
3443753	NP_856792.1	476	A->G	159	E->G	transcriptional regulator
713327	NP_854294.1	547	G->C	183	G->R	galactose-1-phosphate uridylyltransferase
2092315	NP_855537.1	937	C->G	313	G->R	NADH dehydrogenase
2134939	NP_855583.1	179	T->C	60	D->G	D-tyrosyl-tRNA(Tyr) deacylase
3836573	NP_857140.1	465	C->G	155	W->C	hypothetical protein
193204	NP_853833.1	122	T->C	41	H->R	zinc-type alcohol dehydrogenase (e subunit) adhE
1523425	NP_855046.1	827	G->C	276	T->S	hypothetical protein
227215	NP_853865.1	145	G->A	49	V->I	drugs-transport transmembrane ATP-binding protein ABC transporter
2473628	NP_855896.1	919	C->A	307	A->S	exported protease
3305579	NP_856661.1	1259	A->G	420	V->A	glutamyl-tRNA synthetase
4045320	NP_857330.1	182	A->G	61	E->G	acetyl-CoA synthetase
3303630	NP_856659.1	650	T->G	217	E->A	hypothetical protein
4043080	NP_857329.1	1352	C->T	451	G->E	periplasmic dipeptide-binding lipoprotein DppA
3876841	NP_857177.1	277	G->A	93	A->T	PE-PGRS family protein
3879584		3020	C->G	1007	T->S
3558424	NP_856901.1	449	A->G	150	H->R	3-phosphoshikimate 1-carboxyvinyltransferase
2940726	NP_856332.1	352	G->A	118	A->T	ATP-dependent protease ATP-binding subunit ClpX'
217971	NP_853857.1	1511	T->G	504	I->S	beta-glucosidase BGLS
208497	NP_853847.1	854	A->G	285	N->S	mce associated transmembrane protein
1835095	NP_855320.1	2307	G->T	769	D->E	lysyl-tRNA synthetase
4205962	NP_857473.1	145	C->T	49	V->I	phosphoribose diphosphate:decaprenyl-phosphate phosphoribosyltransferase
4054356	NP_857339.1	532	G->A	178	E->K	Crp/Fnr family transcriptional regulator
2745044	NP_856148.1	89	A->G	30	V->A	hypothetical protein
3286619	NP_856643.1	17	T->G	6	D->A	ATP-dependent DNA helicase RecG
765344	NP_854345.1	206	G->C	69	R->P	DNA-directed RNA polymerase subunit beta'
1230115	NP_854786.1	61	A->C	21	T->P	hypothetical protein
4195471	NP_857467.1	1949	C->T	650	S->N	polyketide synthase
2787253	NP_856178.1	1141	T->C	381	T->A	AMP-binding protein
3148568	NP_856551.1	149	G->A	50	P->L	ribosome recycling factor
684207	NP_854260.1	1309	T->C	437	I->V	hypothetical protein
3402909	NP_856753.1	323	T->C	108	V->A	hypothetical protein
1823653	NP_855312.1	1213	A->T	405	T->S	excinuclease ABC subunit B
1643523	NP_855147.1	592	A->T	198	I->F	transcriptional regulator
2219488	NP_855670.1	414	A->C	138	E->D	metal cation transporter P-type ATPase A CtpF
1698786	NP_855201.1	2840	T->C	947	N->S	transmembrane transport protein MmpL12
1701016		610	C->T	204	A->T
3689093	NP_857020.1	1538	A->G	513	V->A	PPE family protein
1101498	NP_854668.1	434	C->A	145	R->L	large-conductance mechanosensitive channel
2462660	NP_855887.1	1549	C->G	517	L->V	dihydrolipoamide acetyltransferase
948974	NP_854532.1	250	A->C	84	F->V	short chain dehydrogenase
2819188	NP_856202.1	281	G->A	94	P->L	restriction system protein mrr
1545475	NP_855062.1	965	C->G	322	P->R	hypothetical protein
2187556	NP_855629.1	13	T->C	5	T->A	hypothetical protein
2187557		12	A->C	4	D->E
50750	NP_853716.1	359	A->G	120	I->T	myo-inositol-1-phosphate synthase
1149808	NP_854712.1	2326	T->C	776	N->D	sensor protein KDPD
1151887		247	G->A	83	P->S
1194192	NP_854753.1	1442	G->A	481	P->L	hypothetical protein
1571981	NP_855086.1	136	G->C	46	P->A	lipase LipH
3683624	NP_857017.1	248	C->G	83	A->G	O-acetylhomoserine aminocarboxypropyltransferase
661051	NP_854243.1	359	G->A	120	G->E	cytochrome P450 135B1
532569	NP_854113.1	641	C->G	214	S->T	PPE family protein
1065254	NP_854635.1	148	T->C	50	T->A	oxidoreductase
3239912	NP_856611.1	5	T->G	2	I->S	long-chain-fatty-acid--AMP ligase FadD28
3096425	NP_856502.1	631	G->A	211	Q->*	sn-glycerol-3-phosphate-binding lipoprotein UGPB
502639	NP_854086.1	473	T->C	158	V->A	thiamine biosynthesis oxidoreductase ThiO
2146745	NP_855595.1	137	G->A	46	A->V	ferric uptake regulation protein furA (fur)
962642	NP_854543.1	672	C->G	224	L->F	hypothetical protein
2570008	NP_855995.1	314	T->C	105	E->G	hypothetical protein
3840507	NP_857144.1	77	T->C	26	V->A	PE family protein
3349232	NP_856703.1	1139	A->C	380	Q->P	transferase
3973474	NP_857258.1	236	G->A	79	T->I	carbonic anhydrase
2019447	NP_855471.1	568	T->C	190	S->P	PPE family protein PPE27
1627916	NP_855137.1	3296	C->G	1099	G->A	PE-PGRS family protein
10727	NP_853677.1	814	G->A	272	V->I	hypothetical protein
2819952	NP_856203.1	281	A->G	94	E->G	hypothetical protein
1259222	NP_854819.1	527	T->C	176	M->T	hypothetical protein
2302605	NP_855738.1	2062	G->A	688	R->C	cobaltochelatase subunit CobN
2990280	NP_856386.1	976	T->C	326	T->A	hypothetical protein
2990505		751	C->T	251	G->S
1946179	NP_855415.1	235	C->T	79	A->T	hypothetical protein
1815650	NP_855307.1	278	G->A	93	A->V	hypothetical protein
2581529	NP_856006.1	289	A->C	97	S->A	lipoprotein LppP
2683310	NP_856088.1	226	C->T	76	A->T	enhanced intracellular survival protein
1980940	NP_855441.1	2197	C->T	733	G->S	hypothetical protein
580695	NP_854163.1	326	T->C	109	F->S	two component sensor histidine kinase SENX3
3746952	NP_857054.2	1750	C->T	584	A->T	1-deoxy-D-xylulose-5-phosphate synthase
2064683	NP_855512.1	277	T->C	93	C->R	hypothetical protein
3834022	NP_857138.1	758	T->C	253	D->G	4-hydroxy-2-ketovalerate aldolase
3728336	NP_857040.1	65	G->A	22	P->L	hypothetical protein
1541138	NP_855058.1	628	A->G	210	I->V	hypothetical protein
2007901	NP_855463.1	34	C->T	12	A->T	4-alpha-glucanotransferase
4049788	NP_857334.1	1075	A->G	359	F->L	membrane-associated serine protease
4050369		494	T->G	165	N->T
1216457	NP_854774.1	251	C->A	84	T->N	PE family protein
3119922	NP_856523.1	1139	A->C	380	N->T	PE-PGRS family protein
3544608	NP_856883.1	674	A->G	225	D->G	hypothetical protein
3405292	NP_856755.1	242	T->G	81	I->S	monooxygenase
347036	NP_853956.1	400	A->G	134	T->A	ESX-3 secretion system protein EccC3
2994898	NP_856390.1	653	C->T	218	G->D	GTP-binding protein HflX
1172086	NP_854732.1	517	C->T	173	A->T	hypothetical protein
1172493		110	T->G	37	D->A
4124319	NP_857401.1	226	G->A	76	E->K	AraC/XylS family transcriptional regulator
1593444	NP_855109.1	257	T->C	86	V->A	hypothetical protein
2188412	NP_855630.1	790	C->A	264	H->N	hypothetical protein
2188414		792	C->T	264	H->N
2188422		800	G->C	267	G->A
2188423		801	T->G	267	G->A
2188426		804	A->T	268	L->F
2188434		812	G->C	271	G->A
2188475		853	C->A	285	R->K
2188476		854	G->A	285	R->K
2188493		871	G->A	291	V->I
2188604		982	C->A	328	H->N
2188871		1249	A->C	417	K->H
2188873		1251	A->C	417	K->H
2188898		1276	G->C	426	A->P
2188900		1278	C->A	426	A->P
224634	NP_853863.1	836	T->C	279	V->A	hypothetical protein
4245554	NP_857502.1	235	A->T	79	N->Y	hypothetical protein
3031596	NP_856433.1	387	G->T	129	M->I	hypothetical protein
3434037	NP_856780.1	430	G->A	144	V->I	hypothetical protein
2126844	NP_855571.1	362	A->G	121	Y->C	hypothetical protein
1341155	NP_854882.1	557	C->T	186	A->V	PPE family protein
1341244		646	C->A	216	Q->K
1341246		648	G->A	216	Q->K
1341247		649	G->A	217	G->S
1341251		653	C->T	218	T->I
1341253		655	A->T	219	T->W
1341254		656	C->G	219	T->W
1341260		662	C->T	221	S->F
1341261		663	T->C	221	S->F
1341262		664	T->G	222	S->D
1341263		665	C->A	222	S->D
1341265		667	A->C	223	K->Q
1341267		669	G->A	223	K->Q
1341271		673	G->A	225	G->S
1341275		677	G->A	226	G->E
1341276		678	C->A	226	G->E
1341286		688	A->G	230	T->A
1341288		690	G->C	230	T->A
1341289		691	G->A	231	V->I
1341310		712	A->C	238	I->L
1341321		723	G->C	241	M->I
1341331		733	G->C	245	A->L
1341332		734	C->T	245	A->L
1341373		775	A->G	259	T->A
1341377		779	A->G	260	N->S
1341560		962	A->C	321	Q->P
1341561		963	G->A	321	Q->P
1541727	NP_855059.1	225	A->C	75	K->N	hypothetical protein
1541803		301	A->G	101	T->A
4000811	NP_857287.1	331	T->C	111	T->A	hypoxanthine-guanine phosphoribosyltransferase
3353514	NP_856707.1	188	C->T	63	R->Q	hypothetical protein
358280	NP_853965.1	787	C->T	263	G->S	hypothetical protein
4266535	NP_857525.1	1244	T->G	415	D->A	glutamate synthase
4266649		1130	G->T	377	T->N
1454975	NP_854986.1	362	C->G	121	A->G	hypothetical protein
3823086	NP_857123.1	982	A->G	328	I->V	transmembrane protein
3099728	NP_856506.1	471	C->A	157	Q->H	DNA-damage-inducible protein F
1342077	NP_854883.1	172	A->G	58	T->A	ESAT-6 like protein 3
2018064	NP_855470.1	820	G->T	274	A->S	PPE family protein PPE26
2153786	NP_855602.1	5160	A->C	1720	D->G	PPE family protein
2153787		5159	T->C	1720	D->G
607367	NP_854189.1	68	C->G	23	A->G	transmembrane protein
1824570	NP_855313.1	37	G->C	13	E->Q	drug efflux membrane protein
3263499	NP_856623.1	581	C->T	194	R->Q	hypothetical protein
3736801	NP_857046.2	1616	T->C	539	N->S	error-prone DNA polymerase
2085714	NP_855528.1	665	A->G	222	V->A	hypothetical protein
3092732	NP_856497.1	173	G->T	58	A->E	hypothetical protein
844640	NP_854431.1	782	A->C	261	L->R	3-hydroxyisobutyrate dehydrogenase
824644	NP_854408.1	1316	T->C	439	F->S	D-xylulose kinase XylB
1503570	NP_855027.1	461	G->T	154	R->L	glutamate racemase
3407369	NP_856756.1	826	A->G	276	S->G	acetyl-hydrolase/esterase LipR
1162395	NP_854724.1	525	G->T	175	N->K	PPE family protein
2248738	NP_855698.1	415	T->C	139	K->E	hypothetical protein
2149489	NP_855599.1	19	C->T	7	R->C	hypothetical protein
65756	NP_853732.1	215	A->C	72	D->A	endo-1,4-beta-glucanase
65857		316	A->G	106	I->V
2522624	NP_855940.1	607	G->A	203	L->F	cytochrome P450 128
3516642	NP_856860.1	1066	G->C	356	Q->E	hypothetical protein
4022613	NP_857309.1	1882	G->A	628	L->F	DNA topoisomerase I
1412800	NP_854951.1	1187	T->A	396	N->I	Ser/Thr protein kinase
1412865		1122	T->A	374	L->F
3071255	NP_856476.1	1046	T->C	349	M->T	hypothetical protein
3095050	NP_856501.1	703	A->G	235	F->L	sn-glycerol-3-phosphate transport ATP-binding protein ABC transporter UGPC
1763625	NP_855249.1	401	C->T	134	A->V	dithiobiotin synthetase
3140111	NP_856542.1	214	G->A	72	A->T	hypothetical protein
983927	NP_854566.1	701	C->T	234	T->I	hypothetical protein
1783936	NP_855276.1	277	C->A	93	L->M	hypothetical protein
582011	NP_854164.1	52	G->A	18	A->T	two component sensory transduction protein RegX3
3144480	NP_856546.1	302	G->A	101	G->D	transmembrane protein
424318	NP_854023.1	838	A->G	280	T->A	molecular chaperone DnaJ
1197868	NP_854756.1	230	C->T	77	A->V	transmembrane protein
2598285	NP_856021.1	1765	C->G	589	G->R	DNA primase
2718919	NP_856123.1	817	G->A	273	R->C	hypothetical protein
563962	NP_854145.1	485	C->T	162	G->D	TetR family transcriptional regulator
1237028	NP_854795.1	439	C->T	147	A->T	hypothetical protein
4328226	NP_857575.1	74	C->G	25	A->G	hypothetical protein
556349	NP_854137.1	977	T->C	326	Q->R	transcriptional regulator
327543	NP_853943.1	491	A->G	164	L->P	hypothetical protein
2488792	NP_855910.1	156	A->G	52	G->G	hypothetical protein
2379220	NP_855812.1	103	C->T	35	R->C	dihydroorotate dehydrogenase 2
1075765	NP_854645.1	772	C->T	258	G->S	hypothetical protein
2729181	NP_856133.1	165	A->G	55	I->M	integral membrane transport protein
2856427	NP_856242.1	977	G->A	326	G->E	hypothetical protein
4189867	NP_857464.1	580	A->G	194	S->G	transposase
2125675	NP_855570.1	418	A->G	140	F->L	secreted antigen 85-B FbpB
665287	NP_854246.1	774	G->T	258	F->L	hypothetical protein
446432	NP_854038.1	1111	T->C	371	S->G	hypothetical protein
1612397	NP_855125.1	506	T->C	169	I->T	triosephosphate isomerase
3033221	NP_856435.1	74	G->A	25	S->L	hypothetical protein
3387981	NP_856739.1	7	A->G	3	T->A	hypothetical protein
2031201	NP_855481.1	1294	A->G	432	I->V	PPE family protein
2685491	NP_856091.1	494	A->G	165	V->A	phosphoglycerate mutase
3137291	NP_856539.1	988	C->T	330	A->T	transmembrane protein
314891	NP_853936.1	938	T->C	313	Y->C	periplasmic IRON-transport lipoprotein
1113109	NP_854680.1	275	G->A	92	G->D	transmembrane protein
1138029	NP_854702.1	479	C->T	160	G->E	bifunctional N-acetylglucosamine-1-phosphate uridyltransferase/glucosamine-1-phosphate acetyltransferase
1532964	NP_855052.1	464	T->G	155	N->T	hypothetical protein
846819	NP_854433.1	1325	C->A	442	G->V	methylmalonate-semialdehyde dehydrogenase
1166468	NP_854727.1	787	A->C	263	C->G	hypothetical protein
2751087	NP_856151.1	1116	C->T	372	T->K	ABC transporter ATP-binding protein
2751088		1115	G->T	372	T->K
2993831	NP_856389.1	97	C->G	33	A->P	acyl-CoA dehydrogenase
3460073	NP_856807.1	770	C->T	257	S->F	pyruvate formate lyase activating protein PflA
1916434	NP_855383.1	364	C->T	122	G->S	D-serine/alanine/glycine transporter protein CycA
3746478	NP_857053.1	410	A->G	137	V->A	hypothetical protein
323227	NP_853941.1	336	C->G	112	D->E	acyl-CoA synthetase
2911002	NP_856293.1	170	A->G	57	H->R	hypothetical protein
1564087	NP_855079.1	584	G->A	195	R->Q	S-adenosylmethionine synthetase
2640152	NP_856053.1	3757	T->G	1253	T->P	phenyloxazoline synthase
4343479	NP_857587.1	551	G->A	184	A->V	inner membrane protein translocase component YidC
39077	NP_853706.1	737	G->A	246	A->V	hypothetical protein
2478070	NP_855899.1	92	A->G	31	D->G	hypothetical protein
1355890	NP_854898.1	1019	A->C	340	L->W	glycosyl transferase family protein
90964	NP_853754.1	530	T->C	177	V->A	oxidoreductase
3967982	NP_857252.1	274	C->T	92	A->T	2-C-methyl-D-erythritol 4-phosphate cytidylyltransferase
4104649	NP_857387.1	940	G->A	314	H->Y	hypothetical protein
1278061	NP_854835.1	1060	G->T	354	H->N	hypothetical protein
485892	NP_854074.1	898	G->T	300	A->S	acyl-CoA synthetase
3999495	NP_857285.1	11	G->A	4	A->V	ESX-1 secretion-associated protein EspA
241972	NP_853874.1	263	A->C	88	K->T	hypothetical protein
1716374	NP_855209.1	989	C->T	330	P->L	alcohol dehydrogenase
2160555	NP_855603.1	1693	C->A	565	V->F	PPE family protein
292452	NP_853915.1	1507	C->T	503	D->N	acyl-CoA dehydrogenase
808452	NP_854389.1	296	T->C	99	V->A	arylsulfatase
3845413	NP_857149.1	613	C->T	205	D->N	hypothetical protein
219336	NP_853858.1	440	C->T	147	A->V	O-methyltransferase
4233393	NP_857492.1	2486	A->C	829	V->G	polyketide synthase
1614952	NP_855128.1	1061	T->G	354	N->T	PE-PGRS family protein
724718	NP_854305.1	1541	C->T	514	R->H	exonuclease V subunit beta
941645	NP_854525.1	217	G->C	73	P->A	nitrate/nitrite response transcriptional regulatory protein NarL
85007	NP_853745.1	977	A->G	326	D->G	aminotransferase
2281616	NP_855724.1	9284	G->A	3095	P->L	polyketide synthase
2282008		8892	G->T	2964	S->R
2282106		8794	T->C	2932	S->G
2285975		4925	G->A	1642	P->L
3051891	NP_856456.1	232	A->C	78	T->P	hypothetical protein
1970426	NP_855435.1	1637	T->C	546	N->S	hypothetical protein
2595841	NP_856018.1	665	C->G	222	R->T	PE-PGRS family protein
3380485	NP_856732.1	1126	T->A	376	S->C	acyl-CoA dehydrogenase
3380512		1099	T->C	367	K->E
2137405	NP_855586.1	509	T->C	170	Q->R	lignin peroxidase LIPJ
3679593	NP_857013.1	257	G->A	86	A->V	hypothetical protein
2526618	NP_855947.1	782	A->C	261	E->A	hypothetical protein
693833	NP_854268.1	565	T->C	189	*->Q	MCE-family lipoprotein LprL
1018494	NP_854594.1	698	A->G	233	L->P	dioxygenase
2796576	NP_856185.1	25	T->C	9	T->A	IS1081 transposase
3491999	NP_856836.1	604	A->C	202	S->A	hypothetical protein
1549309	NP_855065.1	26	T->C	9	H->R	hypothetical protein
2854766	NP_856241.1	943	G->T	315	V->L	hypothetical protein
3608810	NP_856945.1	775	G->A	259	G->R	hypothetical protein
400690	NP_854006.1	391	T->G	131	T->P	PE family protein
2495538	NP_855915.1	1087	G->A	363	A->T	hypothetical protein
1714380	NP_855208.1	866	A->G	289	D->G	acyl-CoA synthetase
2673430	NP_856079.1	665	A->G	222	Q->R	ribonuclease Z
1938675	NP_855408.1	66	A->T	22	E->D	hypothetical protein
1364265	NP_854905.1	339	C->G	113	W->C	transcriptional regulator
2871372	NP_856256.1	286	A->G	96	T->A	haloalkane dehalogenase
3583683	NP_856921.1	565	T->C	189	I->V	S-adenosyl-L-homocysteine hydrolase
3641272	NP_856973.1	154	T->C	52	N->D	hypothetical protein
2119054	NP_855562.1	823	A->G	275	T->A	glutamine synthetase
1837737	NP_855321.1	100	G->T	34	A->S	translation initiation factor IF-3
264246	NP_853891.1	1210	T->C	404	*->Q	esterase
1683051	NP_855183.1	35	C->T	12	S->L	hypothetical protein
3991775	NP_857275.1	214	G->C	72	Q->E	2-amino-4-hydroxy-6-hydroxymethyldihydropteridine pyrophosphokinase
3409943	NP_856759.1	472	G->A	158	A->T	hypothetical protein
2109417	NP_855551.1	1862	A->G	621	D->G	hypothetical protein
3862444	NP_857166.1	136	T->G	46	T->P	MCE-family protein MCE4C
1109220	NP_854676.1	403	C->T	135	G->S	hypothetical protein
9217	NP_853676.1	1916	C->A	639	A->D	DNA gyrase subunit A
1668882	NP_855169.1	760	A->G	254	N->D	hypothetical protein
3186529	NP_856587.1	668	C->A	223	R->L	PII uridylyl-transferase

## Sheet: VFs
Table S11B. SNPs between M. bovis and M. bovis BCG on VFs.
Genea	Product accession	Positionb	SNPsc	Annotation
nrp	NP_853772.1	4093 (1365)	C->A (L->M)	peptide synthetase Nrp
fadD28	NP_856611.1	5 (2)	T->G (I->S)	long-chain-fatty-acid--AMP ligase FadD28
PPE27	NP_855471.1	568 (190)	T->C (S->P)	PPE family protein PPE27
eis	NP_856088.1	226 (76)	C->T (A->T)	enhanced intracellular survival protein
senX3	NP_854163.1	326 (109)	T->C (F->S)	two component sensor histidine kinase SENX3
-	NP_856755.1	242 (81)	T->G (I->S)	monooxygenase
eccC3	NP_853956.1	400 (134)	A->G (T->A)	ESX-3 secretion system protein EccC3
PPE26	NP_855470.1	172 (58)	A->G (T->A)	PPE family protein PPE26
		820 (274)	G->T (A->S)
-	NP_856623.1	581 (194)	C->T (R->Q)	hypothetical protein
lipR	NP_856756.1	826 (276)	A->G (S->G)	acetyl-hydrolase/esterase LipR
regX3	NP_854164.1	52 (18)	G->A (A->T)	two component sensory transduction protein RegX3
fbpB	NP_855570.1	418 (140)	A->G (F->L)	secreted antigen 85-B FbpB
mbtB	NP_856053.1	3757 (1253)	T->G (T->P)	phenyloxazoline synthase
espA	NP_857285.1	11 (4)	G->A (A->V)	ESX-1 secretion-associated protein EspA
-	NP_853874.1	263 (88)	A->C (K->T)	hypothetical protein
fadE5	NP_853915.1	1507 (503)	C->T (D->N)	acyl-CoA dehydrogenase
		2486 (829)	A->C (V->G)
lprL	NP_854268.1	565 (189)	T->C (*->Q)	MCE-family lipoprotein LprL
-	NP_856759.1	472 (158)	G->A (A->T)	hypothetical protein
mce4C	NP_857166.1	136 (46)	T->G (T->P)	MCE-family protein MCE4C
aReference genome: M. bovis (NC_002945); bThe number in the parentheses indicates the mutant position in protein; cThe letters in the parentheses indicates the amino acid substitutions.
