# Supplementary material for: The Bioinformatics Analysis of Comparative Genomics of Mycobacterium tuberculosis Complex (MTBC) Provides Insight into Dissimilarities between Intraspecific Groups Differing in Host Association, Virulence, and Epitope Diversity
Source: Front Cell Infect Microbiol. 2017 Mar 21;7:88. doi: 10.3389/fcimb.2017.00088 (PMC5360109; doi:10.3389/fcimb.2017.00088)
Supplement: Supplementary file 1 [file DataSheet1.zip › Table S12.xlsx]

## Sheet: Tcell
Table S12. Detailed information of MTBC epitopes used in this paper (T cell epitopes).
Epitope ID	Epitope Sequence	Gene ID	Gene Start	Gene End	Gene Annotation
Tcell_0001	SEFAYGSFVRTVSL	GI:61217071	91	104	14 kDa antigen
Tcell_0002	MTEQQWNFAGIEAAAS	GI:61223745	1	16	6 kDa early secretory antigenic target
Tcell_0003	AAASAIQGNVTSIHSL	GI:61223745	13	28	6 kDa early secretory antigenic target
Tcell_0004	NVTSIHSLLDEGKQSL	GI:61223745	21	36	6 kDa early secretory antigenic target
Tcell_0005	LDEGKQSLTKLAAAWG	GI:61223745	29	44	6 kDa early secretory antigenic target
Tcell_0006	STEGNVTGMFA	GI:61223745	85	95	6 kDa early secretory antigenic target
Tcell_0007	DQVHFQPLPPAVVKLSDALI	GI:129538	350	369	Phosphate-binding protein pstS 1 precursor
Tcell_0008	DAATAQTLQAFLHWAITDGN	GI:129538	325	344	Phosphate-binding protein pstS 1 precursor
Tcell_0009	MAEMKTDAATLAQEA	GI:166787282	1	15	10 kda culture filtrate antigen esxB
Tcell_0010	TDAATLAQEAGNFER	GI:61223749	6	20	ESAT-6-like protein esxB
Tcell_0011	GNFERISGDLKTQID	GI:61223749	16	30	ESAT-6-like protein esxB
Tcell_0012	KTQIDQVESTAGSLQ	GI:61223749	26	40	ESAT-6-like protein esxB
Tcell_0013	QVESTAGSLQGQWRG	GI:61223749	31	45	ESAT-6-like protein esxB
Tcell_0014	AGSLQGQWRGAAGTA	GI:61223749	36	50	ESAT-6-like protein esxB
Tcell_0015	GQWRGAAGTAAQAAV	GI:61223749	41	55	ESAT-6-like protein esxB
Tcell_0016	AAGTAAQAAVVRFQE	GI:61223749	46	60	ESAT-6-like protein esxB
Tcell_0017	AQAAVVRFQEAANKQ	GI:61223749	51	65	ESAT-6-like protein esxB
Tcell_0018	VRFQEAANKQKQELD	GI:61223749	56	70	ESAT-6-like protein esxB
Tcell_0019	AANKQKQELDEISTN	GI:61223749	61	75	ESAT-6-like protein esxB
Tcell_0020	KQELDEISTNIRQAG	GI:61223749	66	80	ESAT-6-like protein esxB
Tcell_0021	VQYSRADEEQQQALS	GI:61223749	81	95	ESAT-6-like protein esxB
Tcell_0022	ADEEQQQALSSQMGF	GI:61223749	86	100	ESAT-6-like protein esxB
Tcell_0023	DMWEHAFYL	GI:134671	160	168	Superoxide dismutase
Tcell_0024	DMWEHAFYLQ	GI:134671	160	169	Superoxide dismutase
Tcell_0025	VLMGGVPGVE	GI:6166116	158	167	Alanine dehydrogenase
Tcell_0026	GLLHHAPSL	GI:15609357	308	316	glutamine synthetase GLNA1 (glutamine synthase) (GS-I)
Tcell_0027	ATNFFGINTIPIALTE	GI:57117164	121	136	PPE FAMILY PROTEIN
Tcell_0028	GYAGTLQSL	GI:61223751	20	28	ESAT-6-like protein esxH
Tcell_0029	RPREATIIY	GI:15609960	615	623	hypothetical protein Rv2823c
Tcell_0030	IPRDEVRVM	GI:15608599	324	332	hypothetical protein Rv1461
Tcell_0031	KPRDDAAAL	GI:15607810	38	46	endonuclease IV
Tcell_0032	RPKIDDHDY	GI:15608779	91	99	translation initiation factor IF-3
Tcell_0033	RPKPDTETY	GI:15610825	9	17	PROBABLE CONSERVED TRANSMEMBRANE PROTEIN
Tcell_0034	RPKPDYSAM	GI:15610514	254	262	hypothetical protein Rv3378c
Tcell_0035	RPKVEGLEY	GI:15609319	20	28	1-acylglycerol-3-phosphate O-acyltransferase
Tcell_0036	RPRLDSITY	GI:15608420	284	292	PROBABLE PERIPLASMIC OLIGOPEPTIDE-BINDING LIPOPROTEIN OPPA
Tcell_0037	RPRYEIFVY	GI:15609613	785	793	PROBABLE NAD-DEPENDENT GLUTAMATE DEHYDROGENASE GDH (NAD-GDH) (NAD-DEPENDENT GLUTAMIC DEHYDROGENASE)
Tcell_0038	IPKLRQGSY	GI:15609803	79	87	PROBABLE TRANSPOSASE FOR INSERTION SEQUENCE ELEMENT IS1081 (FRAGMENT)
Tcell_0039	KPGCDAPAY	GI:15610603	228	236	hypothetical protein Rv3467
Tcell_0040	RPGCDAPAY	GI:15609082	366	374	hypothetical protein Rv1945
Tcell_0041	SPKETWLRL	GI:15610850	193	201	hypothetical protein Rv3714c
Tcell_0042	EWYDQSGLSVVMPVGGQSSF	GI:61217891	102	121	Antigen 85-A precursor
Tcell_0043	TFLTSELPGWLQANRHVKPT	GI:61217891	142	161	Antigen 85-A precursor
Tcell_0044	QRNDPLLNVGKLIANNTRVW	GI:61217891	232	251	Antigen 85-A precursor
Tcell_0045	LGGNNLPAKFLEGFVRTSNI	GI:61217891	262	281	Antigen 85-A precursor
Tcell_0046	FAVTNDGVI	GI:61228240	190	198	Immunogenic protein MPT64 precursor
Tcell_0047	IAALNPGVNL	GI:129538	166	175	Phosphate-binding protein pstS 1 precursor
Tcell_0048	EISTNIRQA	GI:61223749	71	79	ESAT-6-like protein esxB
Tcell_0049	DPIELNATLSAVA	GI:81415810	163	175	MCE-FAMILY PROTEIN MCE2A
Tcell_0050	GLIDIAPHQI	GI:15607482	33	42	ISONIAZID INDUCTIBLE GENE PROTEIN INIB
Tcell_0051	GLIDIAPHQISS	GI:15607482	33	44	ISONIAZID INDUCTIBLE GENE PROTEIN INIB
Tcell_0052	GLIDIAPHQISSV	GI:15607482	33	45	ISONIAZID INDUCTIBLE GENE PROTEIN INIB
Tcell_0053	GSFGSAPSNGWLKLGLVEFG	GI:280329	19	38	mtp40 protein - Mycobacterium tuberculosis
Tcell_0054	MSQIMYNYPAMLGHAGDM	GI:61223751	1	18	ESAT-6-like protein esxH
Tcell_0055	TGSGAGIAQAAAGTVNI	GI:129538	86	102	Phosphate-binding protein pstS 1 precursor
Tcell_0056	LAIYHPQQFVYAGAMSGLLD	GI:75391422	178	197	Secreted antigen Ag85A
Tcell_0057	FAYGSFVRTVSLPVGA	GI:15609168	93	108	HEAT SHOCK PROTEIN HSPX (ALPHA-CRSTALLIN HOMOLOG) (14 kDa ANTIGEN) (HSP16.3)
Tcell_0058	MAAHKGLMNIALAISAQQVN	GI:129538	114	133	Phosphate-binding protein pstS 1 precursor
Tcell_0059	AETPGCVAYIGISFLDQASQ	GI:129538	239	258	Phosphate-binding protein pstS 1 precursor
Tcell_0060	NFLLPDAQSIQAAAAGFASK	GI:129538	272	291	Phosphate-binding protein pstS 1 precursor
Tcell_0061	YAIVNNRQKDAATAQTLQAF	GI:129538	316	335	Phosphate-binding protein pstS 1 precursor
Tcell_0062	IGLSMAGSSAMILAAY	GI:398979	163	178	Antigen 85-B precursor (85B) (Extracellular alpha-antigen) (Antigen 85 complex B) (Ag85B) (Mycolyl transferase 85B) (Fibronectin-binding protein B) (30 kDa extracellular protein)
Tcell_0063	QQFIYAGSLSALLDPSQGM	GI:398979	181	199	Antigen 85-B precursor (85B) (Extracellular alpha-antigen) (Antigen 85 complex B) (Ag85B) (Mycolyl transferase 85B) (Fibronectin-binding protein B) (30 kDa extracellular protein)
Tcell_0064	EYWGAQLNAMKGDLQSSLGA	GI:398979	305	324	Antigen 85-B precursor (85B) (Extracellular alpha-antigen) (Antigen 85 complex B) (Ag85B) (Mycolyl transferase 85B) (Fibronectin-binding protein B) (30 kDa extracellular protein)
Tcell_0065	VSDLKSSTAVIPGYPVAGQV	GI:15609063	56	75	IMMUNOGENIC PROTEIN MPT63 (ANTIGEN MPT63/MPB63) (16 kDa IMMUNOPROTECTIVE EXTRACELLULAR PROTEIN)
Tcell_0066	IRGSVTPAVSQFNARTADGI	GI:15609063	85	104	IMMUNOGENIC PROTEIN MPT63 (ANTIGEN MPT63/MPB63) (16 kDa IMMUNOPROTECTIVE EXTRACELLULAR PROTEIN)
Tcell_0067	YNINISLPSYYPDQKSLENY	GI:61228240	50	69	Immunogenic protein MPT64 precursor
Tcell_0068	AIPPRGTQAVVLKVYQNAGG	GI:61228240	103	122	Immunogenic protein MPT64 precursor
Tcell_0069	SFAAAGLAALAVAVSPPAA	GI:61228250	11	29	Immunogenic protein MPT70 precursor
Tcell_0070	VNLVDTLNSGQYT	GI:61228250	85	97	Immunogenic protein MPT70 precursor
Tcell_0071	IDELKTNSSLLTSILTYHVV	GI:61228250	114	133	Immunogenic protein MPT70 precursor
Tcell_0072	GVSTANATVYMIDSVLMPP	GI:61228250	174	192	Immunogenic protein MPT70 precursor
Tcell_0073	WRRRPLSSALLSFGLLLGGLPL	GI:54042942	5	26	Uncharacterized protein Rv2223c/MT2281 precursor
Tcell_0074	FLAGGPMAVYLLDAFNAGPD	PT10006490	-	-	secreted MPT51/MPB51 antigen protein FBPD (MPT51/MPB51 antigen 85 complex C) (AG58C) (Mycolyl transferase 85C) (fibronectin-binding protein C) (85C)
Tcell_0075	LGRWKWHDPWVHASLLAQNN	GI:61228354	204	223	MPT51/MPB51 antigen precursor
Tcell_0076	GGPHAVYLL	GI:61228354	57	65	MPT51/MPB51 antigen precursor
Tcell_0077	TRVWVWSPTNPGASDPAAMI	GI:61228354	224	243	MPT51/MPB51 antigen precursor
Tcell_0078	MPVGGQSSF	GI:398979	110	118	Antigen 85-B precursor (85B) (Extracellular alpha-antigen) (Antigen 85 complex B) (Ag85B) (Mycolyl transferase 85B) (Fibronectin-binding protein B) (30 kDa extracellular protein)
Tcell_0079	LPGTAVVPL	GI:129538	175	183	Phosphate-binding protein pstS 1 precursor
Tcell_0080	VPWQPAFVF	GI:61228358	134	142	Soluble secreted antigen MPT53 precursor
Tcell_0081	WPTLIGLAM	GI:61217895	204	212	Antigen 85-C precursor
Tcell_0082	IPAEFLENF	GI:398979	264	272	Antigen 85-B precursor (85B) (Extracellular alpha-antigen) (Antigen 85 complex B) (Ag85B) (Mycolyl transferase 85B) (Fibronectin-binding protein B) (30 kDa extracellular protein)
Tcell_0083	AVAASNNPELTTLTAALSGQLNPQV	GI:61228252	61	85	Immunogenic protein MPB70 precursor
Tcell_0084	ALSGQLNPQVNLVDTLNSGQYTVFA	GI:61228252	76	100	Immunogenic protein MPB70 precursor
Tcell_0085	FSKLPASTIDELKTNSSLLTSILTY	GI:61228252	106	130	Immunogenic protein MPB70 precursor
Tcell_0086	SSLLTSILTYHVVAGQTSPANVVGT	GI:61228252	121	145	Immunogenic protein MPB70 precursor
Tcell_0087	GNADVVCGGVSTANATVYMIDSVLM	GI:61228252	166	190	Immunogenic protein MPB70 precursor
Tcell_0088	TVYMIDSVLMPPA	GI:61228252	181	193	Immunogenic protein MPB70 precursor
Tcell_0089	SEFAYGSFVRTVSLPVGADE	GI:61217071	91	110	14 kDa antigen
Tcell_0090	VLTDGNPPEV	GI:61227681	88	97	Lipoprotein lpqH precursor
Tcell_0091	MTEQQWNFAGIEAAASAIQG	GI:61223745	1	20	6 kDa early secretory antigenic target
Tcell_0092	EAAASAIQGNVTSIHSLLDEGKQS	GI:61223745	12	35	6 kDa early secretory antigenic target
Tcell_0093	VTSIHSLLDEGKQSLTKLAAAWGG	GI:61223745	22	45	6 kDa early secretory antigenic target
Tcell_0094	GKQSLTKLAAAWGGSGSEAYQGVQ	GI:61223745	32	55	6 kDa early secretory antigenic target
Tcell_0095	AWGGSGSEAYQGVQQKWDATATEL	GI:61223745	42	65	6 kDa early secretory antigenic target
Tcell_0096	QGVQQKWDATATELNNALQNLART	GI:61223745	52	75	6 kDa early secretory antigenic target
Tcell_0097	ATELNNALQNLARTISEAGQAMAS	GI:61223745	62	85	6 kDa early secretory antigenic target
Tcell_0098	LARTISEAGQAMASTEGNVTGMFA	GI:61223745	72	95	6 kDa early secretory antigenic target
Tcell_0099	AVAGAAILV	GI:61227681	8	16	Lipoprotein lpqH precursor
Tcell_0100	LLAVLTAAPL	GI:129538	8	17	Phosphate-binding protein pstS 1 precursor
Tcell_0101	VLGRLDQKL	GI:7387897	166	174	Alanine and proline-rich secreted protein apa precursor
Tcell_0102	ALEAFAIAVA	GI:15608832	73	82	CYTOTOXIN|HAEMOLYSIN HOMOLOGUE TLYA
Tcell_0103	LVVADLSFI	GI:15608832	150	158	CYTOTOXIN|HAEMOLYSIN HOMOLOGUE TLYA
Tcell_0104	LLSVLAAVGL	GI:15607267	14	23	PROBABLE SERINE PROTEASE PEPA (SERINE PROTEINASE) (MTB32A)
Tcell_0105	ARLMAGAGPAPMLAAAAG	GI:57117164	13	30	PPE FAMILY PROTEIN
Tcell_0106	PMLAAAAGWQTLSAALDA	GI:57117164	23	40	PPE FAMILY PROTEIN
Tcell_0107	TLSAALDAQAVELTARLN	GI:57117164	33	50	PPE FAMILY PROTEIN
Tcell_0108	VELTARLNSLGEAWTGGG	GI:57117164	43	60	PPE FAMILY PROTEIN
Tcell_0109	KALAAATPMVVWLQTAST	GI:57117164	63	80	PPE FAMILY PROTEIN
Tcell_0110	VWLQTASTQAKTRAMQAT	GI:57117164	73	90	PPE FAMILY PROTEIN
Tcell_0111	LPEIAANHITQAVLTATN	GI:57117164	106	123	PPE FAMILY PROTEIN
Tcell_0112	VLTATNFFGINTIPIALT	GI:57117164	118	135	PPE FAMILY PROTEIN
Tcell_0113	NTIPIALTEMDYFIRMWN	GI:57117164	128	145	PPE FAMILY PROTEIN
Tcell_0114	MDYFIRMWNQAALAMEVY	GI:57117164	137	154	PPE FAMILY PROTEIN
Tcell_0115	AALAMEVYQAETAVNTLF	GI:57117164	147	164	PPE FAMILY PROTEIN
Tcell_0116	ETAVNTLFEKLEPMASIL	GI:57117164	157	174	PPE FAMILY PROTEIN
Tcell_0117	LEPMASILDPGASQSTTN	GI:57117164	167	184	PPE FAMILY PROTEIN
Tcell_0118	GASQSTTNPIFGMPSPGS	GI:57117164	177	194	PPE FAMILY PROTEIN
Tcell_0119	FGMPSPGSSTPVGQLPPA	GI:57117164	187	204	PPE FAMILY PROTEIN
Tcell_0120	PVGQLPPAATQTLGQLGE	GI:57117164	197	214	PPE FAMILY PROTEIN
Tcell_0121	QTLGQLGEMSGPMQQLTQ	GI:57117164	207	224	PPE FAMILY PROTEIN
Tcell_0122	GPMQQLTQPLQQVTSLFS	GI:57117164	217	234	PPE FAMILY PROTEIN
Tcell_0123	QQVTSLFSQVGGTGGGNP	GI:57117164	227	244	PPE FAMILY PROTEIN
Tcell_0124	GGTGGGNPADEEAAQMGL	GI:57117164	237	254	PPE FAMILY PROTEIN
Tcell_0125	EEAAQMGLLGTSPLSNHP	GI:57117164	247	264	PPE FAMILY PROTEIN
Tcell_0126	TSPLSNHPLAGGSGPSAG	GI:57117164	257	274	PPE FAMILY PROTEIN
Tcell_0127	GGSGPSAGAGLLRAESLP	GI:57117164	267	284	PPE FAMILY PROTEIN
Tcell_0128	LLRAESLPGAGGSLTRTP	GI:57117164	277	294	PPE FAMILY PROTEIN
Tcell_0129	SQLIEKPVAPSVMPAAAA	GI:57117164	297	314	PPE FAMILY PROTEIN
Tcell_0130	SVMPAAAAGSSATGGAAP	GI:57117164	307	324	PPE FAMILY PROTEIN
Tcell_0131	ATGGAAPVGAGAMGQGAQ	GI:57117164	318	335	PPE FAMILY PROTEIN
Tcell_0132	AMGQGAQSGGSTRPGLVA	GI:57117164	329	346	PPE FAMILY PROTEIN
Tcell_0133	TRPGLVAPAPLAQEREED	GI:57117164	340	357	PPE FAMILY PROTEIN
Tcell_0134	FSRPGLPVEYLQVPSPSM	GI:38605708	41	58	Antigen 85-B precursor (85B) (Extracellular alpha-antigen) (Antigen 85 complex B) (Ag85B) (Mycolyl transferase 85B) (Fibronectin-binding protein B)
Tcell_0135	YLQVPSPSMGRDIKVQFQ	GI:38605708	50	67	Antigen 85-B precursor (85B) (Extracellular alpha-antigen) (Antigen 85 complex B) (Ag85B) (Mycolyl transferase 85B) (Fibronectin-binding protein B)
Tcell_0136	GRDIKVQFQSGGNNSPAV	GI:38605708	59	76	Antigen 85-B precursor (85B) (Extracellular alpha-antigen) (Antigen 85 complex B) (Ag85B) (Mycolyl transferase 85B) (Fibronectin-binding protein B)
Tcell_0137	SGGNNSPAVYLLDGLRAQ	GI:38605708	68	85	Antigen 85-B precursor (85B) (Extracellular alpha-antigen) (Antigen 85 complex B) (Ag85B) (Mycolyl transferase 85B) (Fibronectin-binding protein B)
Tcell_0138	YLLDGLRAQDDYNGWDIN	GI:38605708	77	94	Antigen 85-B precursor (85B) (Extracellular alpha-antigen) (Antigen 85 complex B) (Ag85B) (Mycolyl transferase 85B) (Fibronectin-binding protein B)
Tcell_0139	DDYNGWDINTPAFEWYYQ	GI:38605708	86	103	Antigen 85-B precursor (85B) (Extracellular alpha-antigen) (Antigen 85 complex B) (Ag85B) (Mycolyl transferase 85B) (Fibronectin-binding protein B)
Tcell_0140	GGQSSFYSDWYSPACGKA	GI:38605708	113	130	Antigen 85-B precursor (85B) (Extracellular alpha-antigen) (Antigen 85 complex B) (Ag85B) (Mycolyl transferase 85B) (Fibronectin-binding protein B)
Tcell_0141	GCQTYKWETLLTSELPQW	GI:149936	131	148	alpha-antigen
Tcell_0142	LSANRAVKPTGSPSAAIG	SRC280133	-	-	Diacylglycerol acyltransferase/mycolyltransferase Ag85B
Tcell_0143	ILAAYHPQQFIYAGSLSA	GI:38605708	174	191	Antigen 85-B precursor (85B) (Extracellular alpha-antigen) (Antigen 85 complex B) (Ag85B) (Mycolyl transferase 85B) (Fibronectin-binding protein B)
Tcell_0144	FIYAGSLSALLDPSQGMG	GI:38605708	183	200	Antigen 85-B precursor (85B) (Extracellular alpha-antigen) (Antigen 85 complex B) (Ag85B) (Mycolyl transferase 85B) (Fibronectin-binding protein B)
Tcell_0145	GPSSDPAWERNDPTQQIP	GI:38605708	221	238	Antigen 85-B precursor (85B) (Extracellular alpha-antigen) (Antigen 85 complex B) (Ag85B) (Mycolyl transferase 85B) (Fibronectin-binding protein B)
Tcell_0146	KLVANNTRLWVYCGNGTP	GI:38605708	239	256	Antigen 85-B precursor (85B) (Extracellular alpha-antigen) (Antigen 85 complex B) (Ag85B) (Mycolyl transferase 85B) (Fibronectin-binding protein B)
Tcell_0147	AEFLENFVRSSNLKFQDA	GI:38605708	266	283	Antigen 85-B precursor (85B) (Extracellular alpha-antigen) (Antigen 85 complex B) (Ag85B) (Mycolyl transferase 85B) (Fibronectin-binding protein B)
Tcell_0148	THSWEYWGAQLNAMKGDLQ	GI:38605708	301	319	Antigen 85-B precursor (85B) (Extracellular alpha-antigen) (Antigen 85 complex B) (Ag85B) (Mycolyl transferase 85B) (Fibronectin-binding protein B)
Tcell_0149	VANNTRLWVYCGNGTP	GI:398979	241	256	Antigen 85-B precursor (85B) (Extracellular alpha-antigen) (Antigen 85 complex B) (Ag85B) (Mycolyl transferase 85B) (Fibronectin-binding protein B) (30 kDa extracellular protein)
Tcell_0150	MNDGKRAVTSAVLVVLGACLALWLS	GI:54041437	1	25	Putative lipoprotein lppX precursor
Tcell_0151	LGACLALWLSGCSSPKPDAEEQGVP	GI:54041437	16	40	Putative lipoprotein lppX precursor
Tcell_0152	KPDAEEQGVPVSPTASDPALLAEIR	GI:54041437	31	55	Putative lipoprotein lppX precursor
Tcell_0153	SDPALLAEIRQSLDATKGLTSVHVA	GI:54041437	46	70	Putative lipoprotein lppX precursor
Tcell_0154	TKGLTSVHVAVRTTGKVDSLLGITS	GI:54041437	61	85	Putative lipoprotein lppX precursor
Tcell_0155	KVDSLLGITSADVDVRANPLAAKGV	GI:54041437	76	100	Putative lipoprotein lppX precursor
Tcell_0156	RANPLAAKGVCTYNDEQGVPFRVQG	GI:54041437	91	115	Putative lipoprotein lppX precursor
Tcell_0157	EQGVPFRVQGDNISVKLFDDWSNLG	GI:54041437	106	130	Putative lipoprotein lppX precursor
Tcell_0158	KLFDDWSNLGSISELSTSRVLDPAA	GI:54041437	121	145	Putative lipoprotein lppX precursor
Tcell_0159	YAGTLQSLGAEIAVEQAA	GI:61223751	21	38	ESAT-6-like protein esxH
Tcell_0160	EIAVEQAALQSAWQGDTG	GI:61223751	31	48	ESAT-6-like protein esxH
Tcell_0161	SAWQGDTGITYQAWQAQW	GI:61223751	41	58	ESAT-6-like protein esxH
Tcell_0162	AMEDLVRAYHAMSSTHEA	GI:61223751	61	78	ESAT-6-like protein esxH
Tcell_0163	AMSSTHEANTMAMMARDT	GI:61223751	71	88	ESAT-6-like protein esxH
Tcell_0164	MAMMARDTAEAAKWGG	GI:61223751	81	96	ESAT-6-like protein esxH
Tcell_0165	STSRVLDPAAGVTQLLSGVTNLQAQ	GI:54041437	136	160	Putative lipoprotein lppX precursor
Tcell_0166	LSGVTNLQAQGTEVIDGISTTKITG	GI:54041437	151	175	Putative lipoprotein lppX precursor
Tcell_0167	DGISTTKITGTIPASSVKMLDPGAK	GI:54041437	166	190	Putative lipoprotein lppX precursor
Tcell_0168	SVKMLDPGAKSARPATVWIAQDGSH	GI:54041437	181	205	Putative lipoprotein lppX precursor
Tcell_0169	TVWIAQDGSHHLVRASIDLGSGSIQ	GI:54041437	196	220	Putative lipoprotein lppX precursor
Tcell_0170	SIDLGSGSIQLTQSKWNEPVNVD	GI:54041437	211	233	Putative lipoprotein lppX precursor
Tcell_0171	MTHKRTKRQPAIAAGLNA	GI:1550694	1	18	POSSIBLE phiRv2 PROPHAGE PROTEIN
Tcell_0172	AIAAGLNAPRRNRVGRQH	GI:1550694	11	28	POSSIBLE phiRv2 PROPHAGE PROTEIN
Tcell_0173	RNRVGRQHGWPADVPSAE	GI:1550694	21	38	POSSIBLE phiRv2 PROPHAGE PROTEIN
Tcell_0174	MSGHALAARTLLAAADEL	GI:7477302	1	18	hypothetical protein Rv2654c - Mycobacterium tuberculosis (strain H37RV)
Tcell_0175	RLPLVLPAV	GI:581380	30	38	thymidylate synthase
Tcell_0176	PADVPSAEQRRAQRQRDL	GI:1550694	31	48	POSSIBLE phiRv2 PROPHAGE PROTEIN
Tcell_0177	RAQRQRDLEAIRRAYAEM	GI:1550694	41	58	POSSIBLE phiRv2 PROPHAGE PROTEIN
Tcell_0178	IRRAYAEMVATSHEIDDD	GI:1550694	51	68	POSSIBLE phiRv2 PROPHAGE PROTEIN
Tcell_0179	TSHEIDDDTAELALLSMH	GI:1550694	61	78	POSSIBLE phiRv2 PROPHAGE PROTEIN
Tcell_0180	ELALLSMHLDDEQRRLEA	GI:1550694	71	88	POSSIBLE phiRv2 PROPHAGE PROTEIN
Tcell_0181	DEQRRLEAGMKLGWHPYH	GI:1550694	81	98	POSSIBLE phiRv2 PROPHAGE PROTEIN
Tcell_0182	MTYAAPLFV	GI:468334	127	135	RNA polymerase beta-subunit
Tcell_0183	MKLGWHPYHFPDEPDSKQ	GI:1550694	90	107	POSSIBLE phiRv2 PROPHAGE PROTEIN
Tcell_0184	AADELVGGPPVEASAAAL	GI:1550695	14	31	POSSIBLE phiRv2 PROPHAGE PROTEIN
Tcell_0185	ASAAALAGDAAGAWRTAA	GI:1550695	26	43	POSSIBLE phiRv2 PROPHAGE PROTEIN
Tcell_0186	AWRTAAVELARALVRAVA	GI:1550695	38	55	POSSIBLE phiRv2 PROPHAGE PROTEIN
Tcell_0187	LVRAVAESHGVAAVLFAA	GI:1550695	50	67	POSSIBLE phiRv2 PROPHAGE PROTEIN
Tcell_0188	VLFAATAAAAAAVDRGDPP	GI:1550695	63	81	POSSIBLE phiRv2 PROPHAGE PROTEIN
Tcell_0189	SLYFGGICV	SRC280197	-	-	Phosphate transport system permease protein PstA 1
Tcell_0190	LMIGTAAAV	GI:398979	15	23	Antigen 85-B precursor (85B) (Extracellular alpha-antigen) (Antigen 85 complex B) (Ag85B) (Mycolyl transferase 85B) (Fibronectin-binding protein B) (30 kDa extracellular protein)
Tcell_0191	MAKTIAYDEEARRGLERGLN	GI:2909515	1	20	60 KDA CHAPERONIN 2 GROEL2 (PROTEIN CPN60-2) (GROEL PROTEIN 2) (65 KDA ANTIGEN) (HEAT SHOCK PROTEIN 65) (CELL WALL PROTEIN A) (ANTIGEN A)
Tcell_0192	ALADAVKVT	GI:61221043	21	29	60 kDa chaperonin 2
Tcell_0193	RDGQLTIKAERTEQKDFDGR	GI:61217071	71	90	14 kDa antigen
Tcell_0194	MATTLPVQRHPRSLFPEFSE	GI:61217071	1	20	14 kDa antigen
Tcell_0195	LFAAFPSFAGLRPTFDTRLM	GI:61217071	21	40	14 kDa antigen
Tcell_0196	RLEDEMKEGRYEVRAELPGV	GI:61217071	41	60	14 kDa antigen
Tcell_0197	RTEQKDFDGRSEFAYGSFVR	GI:61217071	81	100	14 kDa antigen
Tcell_0198	TVSLPVGADEDDIKATYDKG	GI:61217071	101	120	14 kDa antigen
Tcell_0199	DDIKATYDKGILTVSVAVSE	GI:61217071	111	130	14 kDa antigen
Tcell_0200	GKPTEKHIQIRSTN	GI:61217071	131	144	14 kDa antigen
Tcell_0201	FIYAGSLSAL	GI:398979	183	192	Antigen 85-B precursor (85B) (Extracellular alpha-antigen) (Antigen 85 complex B) (Ag85B) (Mycolyl transferase 85B) (Fibronectin-binding protein B) (30 kDa extracellular protein)
Tcell_0202	SMAGSSAMIL	GI:398979	166	175	Antigen 85-B precursor (85B) (Extracellular alpha-antigen) (Antigen 85 complex B) (Ag85B) (Mycolyl transferase 85B) (Fibronectin-binding protein B) (30 kDa extracellular protein)
Tcell_0203	KLVANNTRL	GI:398979	239	247	Antigen 85-B precursor (85B) (Extracellular alpha-antigen) (Antigen 85 complex B) (Ag85B) (Mycolyl transferase 85B) (Fibronectin-binding protein B) (30 kDa extracellular protein)
Tcell_0204	MDFGLLPPEVNSSRM	GI:81415796	1	15	PPE FAMILY PROTEIN
Tcell_0205	EQIAATAAISAGDQS	GI:61221043	141	155	60 kDa chaperonin 2
Tcell_0206	LREAAEKAKIELSSSQSTS	GI:44588	234	252	DnaK
Tcell_0207	AGDQSIGDLIAEAMD	GI:61221043	151	165	60 kDa chaperonin 2
Tcell_0208	LEDPYEKIGAELVKE	GI:61221043	61	75	60 kDa chaperonin 2
Tcell_0209	VEGAGDTDAIAGRVA	GI:61221043	331	345	60 kDa chaperonin 2
Tcell_0210	AGGVAVIKAGAATEV	GI:61221043	371	385	60 kDa chaperonin 2
Tcell_0211	LQNAASIAGLFLTTE	GI:61221043	501	515	60 kDa chaperonin 2
Tcell_0212	AGGGVTLLQAAPTLD	GI:61221043	411	425	60 kDa chaperonin 2
Tcell_0213	GDEATGANIVKVALE	GI:61221043	431	445	60 kDa chaperonin 2
Tcell_0214	KVALEAPLKQIAFNS	GI:61221043	441	455	60 kDa chaperonin 2
Tcell_0215	AEMKTDAATL	GI:61223749	2	11	ESAT-6-like protein esxB
Tcell_0216	RADEEQQQAL	GI:61223749	85	94	ESAT-6-like protein esxB
Tcell_0217	LDEISTNIRQAGVQY	GI:61223749	69	83	ESAT-6-like protein esxB
Tcell_0218	STNIRQAGVQYSRAD	GI:61223749	73	87	ESAT-6-like protein esxB
Tcell_0219	RQAGVQYSRADEEQQ	GI:61223749	77	91	ESAT-6-like protein esxB
Tcell_0220	RADEEQQQALSSQMGF	GI:61223749	85	100	ESAT-6-like protein esxB
Tcell_0221	IEAAASAIQGNVTSIHSLLD	GI:61223745	11	30	6 kDa early secretory antigenic target
Tcell_0222	NVTSIHSLLDEGKQSLTKLA	GI:61223745	21	40	6 kDa early secretory antigenic target
Tcell_0223	EGKQSLTKLAAAWGGSGSEA	GI:61223745	31	50	6 kDa early secretory antigenic target
Tcell_0224	AAWGGSGSEAYQGVQQKWDA	GI:61223745	41	60	6 kDa early secretory antigenic target
Tcell_0225	YQGVQQKWDATATELNNALQ	GI:61223745	51	70	6 kDa early secretory antigenic target
Tcell_0226	TATELNNALQNLARTISEAG	GI:61223745	61	80	6 kDa early secretory antigenic target
Tcell_0227	NLARTISEAGQAMASTEGNV	GI:61223745	71	90	6 kDa early secretory antigenic target
Tcell_0228	ISEAGQAMASTEGNVTGMFA	GI:61223745	76	95	6 kDa early secretory antigenic target
Tcell_0229	MAEMKTDAATLAQEAGNFER	GI:2960226	1	20	10 KDA CULTURE FILTRATE ANTIGEN ESXB (LHP) (CFP10)
Tcell_0230	LAQEAGNFERISGDLKTQID	GI:61223749	11	30	ESAT-6-like protein esxB
Tcell_0231	ISGDLKTQIDQVESTAGSLQ	GI:61223749	21	40	ESAT-6-like protein esxB
Tcell_0232	QVESTAGSLQGQWRGAAGTA	GI:61223749	31	50	ESAT-6-like protein esxB
Tcell_0233	GQWRGAAGTAAQAAVVRFQE	GI:61223749	41	60	ESAT-6-like protein esxB
Tcell_0234	AQAAVVRFQEAANKQKQELD	GI:61223749	51	70	ESAT-6-like protein esxB
Tcell_0235	AANKQKQELDEISTNIRQAG	GI:61223749	61	80	ESAT-6-like protein esxB
Tcell_0236	EISTNIRQAGVQYSRADEEQ	GI:61223749	71	90	ESAT-6-like protein esxB
Tcell_0237	VQYSRADEEQQQALSSQMGF	GI:61223749	81	100	ESAT-6-like protein esxB
Tcell_0238	FQDAYNAAGGHNAVF	GI:398979	280	294	Antigen 85-B precursor (85B) (Extracellular alpha-antigen) (Antigen 85 complex B) (Ag85B) (Mycolyl transferase 85B) (Fibronectin-binding protein B) (30 kDa extracellular protein)
Tcell_0239	QFGDVDAHGAMIRAQ	GI:61223753	6	20	ESAT-6-like protein esxN
Tcell_0240	DAHGAMIRAQAASLE	GI:61223753	11	25	ESAT-6-like protein esxN
Tcell_0241	AEHQAIVRDVLAAGD	GI:61223753	26	40	ESAT-6-like protein esxN
Tcell_0242	RNFQVIYEQANAHGQ	GI:61223753	59	73	ESAT-6-like protein esxN
Tcell_0243	IYEQANAHGQKVQAA	GI:61223753	64	78	ESAT-6-like protein esxN
Tcell_0244	NAHGQKVQAAGNNMA	GI:61223753	69	83	ESAT-6-like protein esxN
Tcell_0245	KVQAAGNNMAQTDSA	GI:61223753	74	88	ESAT-6-like protein esxN
Tcell_0246	DAHGAMIRALAGLLE	GI:6942312	11	25	antigen Mtb9.9B
Tcell_0247	DAHGAMIRAQAGLLE	GI:14548031	11	25	Putative ESAT-6-like protein 6
Tcell_0248	MIRAQAGLLEAEHQA	GI:14548031	16	30	Putative ESAT-6-like protein 6
Tcell_0249	AEHQAIIRDVLTASD	GI:1929072	26	40	PUTATIVE ESAT-6 LIKE PROTEIN ESXL (ESAT-6 LIKE PROTEIN 4)
Tcell_0250	AVLEDPYILLVSSKV	GI:61221043	211	225	60 kDa chaperonin 2
Tcell_0251	SGETTTAAGTTASPGAASGP	GI:61227681	31	50	Lipoprotein lpqH precursor
Tcell_0252	VTGSVVCTTAAGNVNIAIGG	GI:61227681	61	80	Lipoprotein lpqH precursor
Tcell_0253	ASATKDGSHYKITGTATGVD	GI:61227681	121	140	Lipoprotein lpqH precursor
Tcell_0254	KITGTATGVDMANPMSPVNK	GI:61227681	131	150	Lipoprotein lpqH precursor
Tcell_0255	DMANPMSPVNKSFEIEVTCS	GI:61227681	140	159	Lipoprotein lpqH precursor
Tcell_0256	PIAVTYNLNSVSSLNLDGPT	GI:840827	131	150	Ag88
Tcell_0257	GTTDNFQRYLQAASNGAWGK	GI:840827	191	210	Ag88
Tcell_0258	NAMTRFVNVFEQACPGQTLN	GI:840827	61	80	Ag88
Tcell_0259	GAASGPKVVIDGKDQNVTGS	GI:61227681	45	64	Lipoprotein lpqH precursor
Tcell_0260	MTEQQWNFAGIEAAASAIQGNVTSI	GI:61223745	1	25	6 kDa early secretory antigenic target
Tcell_0261	SAIQGNVTSIHSLLDEGKQSLTKLA	GI:61223745	16	40	6 kDa early secretory antigenic target
Tcell_0262	EGKQSLTKLAAAWGGSGSEAYQGVQ	GI:61223745	31	55	6 kDa early secretory antigenic target
Tcell_0263	SGSEAYQGVQQKWDATATELNNALQ	GI:61223745	46	70	6 kDa early secretory antigenic target
Tcell_0264	TATELNNALQNLARTISEAGQAMAS	GI:61223745	61	85	6 kDa early secretory antigenic target
Tcell_0265	MAEMKTDAATLAQEAGNFERISGDL	GI:2960226	1	25	10 KDA CULTURE FILTRATE ANTIGEN ESXB (LHP) (CFP10)
Tcell_0266	GNFERISGDLKTQIDQVESTAGSLQ	GI:61223749	16	40	ESAT-6-like protein esxB
Tcell_0267	QVESTAGSLQGQWRGAAGTAAQAAV	GI:61223749	31	55	ESAT-6-like protein esxB
Tcell_0268	AAGTAAQAAVVRFQEAANKQKQELD	GI:61223749	46	70	ESAT-6-like protein esxB
Tcell_0269	AANKQKQELDEISTNIRQAGVQYSR	GI:61223749	61	85	ESAT-6-like protein esxB
Tcell_0270	IRQAGVQYSRADEEQQQALSSQMGF	GI:61223749	76	100	ESAT-6-like protein esxB
Tcell_0271	MKVKNTIAATSFAAAGLAALAVAVS	GI:61228250	1	25	Immunogenic protein MPT70 precursor
Tcell_0272	GLAALAVAVSPPAAAGDLVGPGCAE	GI:61228250	16	40	Immunogenic protein MPT70 precursor
Tcell_0273	GDLVGPGCAEYAAANPTGPASVQGM	GI:61228250	31	55	Immunogenic protein MPT70 precursor
Tcell_0274	PTGPASVQGMSQDPVAVAASNNPEL	GI:61228250	46	70	Immunogenic protein MPT70 precursor
Tcell_0275	LNSGQYTVFAPTNAAFSKLPASTID	GI:61228250	91	115	Immunogenic protein MPT70 precursor
Tcell_0276	QTSPANVVGTRQTLQGASVTVTGQG	GI:61228250	136	160	Immunogenic protein MPT70 precursor
Tcell_0277	GASVTVTGQGNSLKVGNADVVCGGV	GI:61228250	151	175	Immunogenic protein MPT70 precursor
Tcell_0278	EPYLDPATM	GI:1708796	201	209	Probable signal peptidase I
Tcell_0279	LFAAFPSFA	GI:61217071	21	29	14 kDa antigen
Tcell_0280	GILTVSVAV	GI:61217071	120	128	14 kDa antigen
Tcell_0281	AAAAKLAGLVFPQPPAPIAV	GI:7477812	14	33	hypothetical protein Rv3878 - Mycobacterium tuberculosis (strain H37RV)
Tcell_0282	GQPSQATQLLSTPVSQVTTQ	GI:7477812	110	129	hypothetical protein Rv3878 - Mycobacterium tuberculosis (strain H37RV)
Tcell_0283	GGSGPMPAQLASAEKPATEQ	GI:7477812	182	201	hypothetical protein Rv3878 - Mycobacterium tuberculosis (strain H37RV)
Tcell_0284	AEKPATEQAEPVHEVTNDDQ	GI:7477812	194	213	hypothetical protein Rv3878 - Mycobacterium tuberculosis (strain H37RV)
Tcell_0285	HEVTNDDQGDQGDVQPAEVV	GI:7477812	206	225	hypothetical protein Rv3878 - Mycobacterium tuberculosis (strain H37RV)
Tcell_0286	DVQPAEVVAAARDEGAGASP	GI:7477812	218	237	hypothetical protein Rv3878 - Mycobacterium tuberculosis (strain H37RV)
Tcell_0287	DEGAGASPGQQPGGGVPAQA	GI:7477812	230	249	hypothetical protein Rv3878 - Mycobacterium tuberculosis (strain H37RV)
Tcell_0288	GGGVPAQAMDTGAGARPAAS	GI:7477812	242	261	hypothetical protein Rv3878 - Mycobacterium tuberculosis (strain H37RV)
Tcell_0289	AGARPAASPLAAPVDPSTPA	GI:7477812	254	273	hypothetical protein Rv3878 - Mycobacterium tuberculosis (strain H37RV)
Tcell_0290	WPADVPSAEQRRAQRQRD	GI:1550694	30	47	POSSIBLE phiRv2 PROPHAGE PROTEIN
Tcell_0291	AIRRAYAEMVATSHEIDD	GI:1550694	50	67	POSSIBLE phiRv2 PROPHAGE PROTEIN
Tcell_0292	MLWHAMPPELNTARLMAG	GI:57117164	1	18	PPE FAMILY PROTEIN
Tcell_0293	PAFEWYYQSGLSIVMP	GI:398979	96	111	Antigen 85-B precursor (85B) (Extracellular alpha-antigen) (Antigen 85 complex B) (Ag85B) (Mycolyl transferase 85B) (Fibronectin-binding protein B) (30 kDa extracellular protein)
Tcell_0294	LAQEAGNFERISGDL	GI:61223749	11	25	ESAT-6-like protein esxB
Tcell_0295	VESTAGSL	GI:61223749	32	39	ESAT-6-like protein esxB
Tcell_0296	LAKIFNGSITQWNNPAIQAL	GI:840827	151	170	Ag88
Tcell_0297	QWNNPAIQALNRDFTLPGER	GI:840827	161	180	Ag88
Tcell_0298	IHVVFRSDESGTTDNFQRYL	GI:840827	181	200	Ag88
Tcell_0299	QAASNGAWGKGAGKSFQGGV	GI:840827	201	220	Ag88
Tcell_0300	TSAGGDPVAITIDSVGQTIA	GI:840827	261	280	Ag88
Tcell_0301	TIDSVGQTIAGATISGVGND	GI:840827	271	290	Ag88
Tcell_0302	LVLDTDSFYRPKRPGSYPIV	GI:840827	291	310	Ag88
Tcell_0303	SGVGNDLVL	GI:840827	285	293	Ag88
Tcell_0304	VAKVNIKPLEDKILV	SRC280164	-	-	10 kDa chaperonin
Tcell_0305	DKILVQANEAETTTA	GI:116200	11	25	10 kDa chaperonin
Tcell_0306	ETTTASGLVIPDTAK	GI:116200	21	35	10 kDa chaperonin
Tcell_0307	PDTAKEKPQEGTVVA	GI:116200	31	45	10 kDa chaperonin
Tcell_0308	GTVVAVGPGRWDEDG	GI:116200	41	55	10 kDa chaperonin
Tcell_0309	WDEDGEKRIPLDVAE	GI:116200	51	65	10 kDa chaperonin
Tcell_0310	LDVAEGDTVIYSKYG	GI:116200	61	75	10 kDa chaperonin
Tcell_0311	YSKYGGTEIKYNGEE	GI:116200	71	85	10 kDa chaperonin
Tcell_0312	YNGEEYLILSARDVL	GI:116200	81	95	10 kDa chaperonin
Tcell_0313	ARDVLAVVSK	GI:116200	91	100	10 kDa chaperonin
Tcell_0314	GLPVEYLQV	GI:61217891	48	56	Antigen 85-A precursor
Tcell_0315	KLIANNTRV	GI:61217891	242	250	Antigen 85-A precursor
Tcell_0316	QTYKWETLLTSE	GI:149936	133	144	alpha-antigen
Tcell_0317	DWYSPACGKAGCQTY	GI:398979	121	135	Antigen 85-B precursor (85B) (Extracellular alpha-antigen) (Antigen 85 complex B) (Ag85B) (Mycolyl transferase 85B) (Fibronectin-binding protein B) (30 kDa extracellular protein)
Tcell_0318	TPAFEWYYQSGLSIVMPV	GI:149936	95	112	alpha-antigen
Tcell_0319	SGLSIVMPVGGQSSFYSD	GI:149936	104	121	alpha-antigen
Tcell_0320	WNFAGIEAAASAIQGNVTSIHSL	GI:61223745	6	28	6 kDa early secretory antigenic target
Tcell_0321	NALQNLARTISEA	GI:61223745	67	79	6 kDa early secretory antigenic target
Tcell_0322	WYSPACGKAGCQTYKWET	GI:149936	122	139	alpha-antigen
Tcell_0323	LLTSELPQWLSANRAVKP	GI:149936	140	157	alpha-antigen
Tcell_0324	LSMAGSSAMILAAYHPQQ	GI:149936	165	182	alpha-antigen
Tcell_0325	LLDPSQGMGLIGLAMGDA	GI:149936	192	209	alpha-antigen
Tcell_0326	LIGLAMGDAGGYKAADMW	GI:149936	201	218	alpha-antigen
Tcell_0327	GGYKAADMWGPSSDPAWE	GI:149936	210	227	alpha-antigen
Tcell_0328	WVYCGNGTPNELGGANIP	GI:149936	246	263	alpha-antigen
Tcell_0329	NELGGANIPAEFLENFVR	GI:149936	255	272	alpha-antigen
Tcell_0330	SSNLKFQDAYKPAGGHNA	GI:149936	273	290	alpha-antigen
Tcell_0331	YKPAGGHNAVFNFPPNGT	GI:149936	282	299	alpha-antigen
Tcell_0332	VFNFPPNGTHSWEYWGAQ	GI:149936	291	308	alpha-antigen
Tcell_0333	HSWEYWGAQLNAMKGDLQ	GI:149936	300	317	alpha-antigen
Tcell_0334	LNAMKGDLQSSLGAG	GI:149936	309	323	alpha-antigen
Tcell_0335	TRRRLLAVLIAL	GI:15839583	8	19	hypothetical protein MT0213
Tcell_0336	GHRRMVFRFLTSPIEI	GI:15842677	263	278	ferredoxin--NADP reductase
Tcell_0337	GQLLRRVRSRLARL	GI:15842787	82	95	helicase, UvrD/Rep family
Tcell_0338	RVILHSPYGLRVHGPLAL	GI:15842887	678	695	ATP-dependent helicase, putative
Tcell_0339	FLRIATSARVLAAPLPT	GI:15840687	47	63	hypothetical protein MT1280
Tcell_0340	LVPVNHLPLTLPL	GI:15840627	291	303	hypothetical protein MT1221
Tcell_0341	QGGLAPVMMQQTFST	GI:50953774	298	312	conserved hypothetical protein, truncation
Tcell_0342	TQLLMAAASA	GI:15840599	81	90	hypothetical protein MT1193
Tcell_0343	GVNAPIPGI	GI:15608298	110	118	CONSERVED HYPOTHETICAL ALA-, PRO-RICH PROTEIN
Tcell_0344	FTRRFAASMVG	GI:15608431	2	12	CONSERVED HYPOTHETICAL SECRETED PROTEIN
Tcell_0345	RKGRLAALAIA	GI:15841328	11	21	fibronectin attachment protein
Tcell_0346	ARVIMRSAIG	GI:15841680	29	38	NLP/P60 family protein
Tcell_0347	VMRLYPVRLTTTMTR	GI:15842929	76	90	hypothetical protein MT3437
Tcell_0348	SVVMGVNKAK	GI:15839693	163	172	hypothetical protein MT0322
Tcell_0349	RSLFPEFSELFAAFPSFAGL	GI:61217071	12	31	14 kDa antigen
Tcell_0350	IRLHTLLAVLTAAPLLLAAA	GI:129538	3	22	Phosphate-binding protein pstS 1 precursor
Tcell_0351	IKIFMLVTAVVLLCCSGVAT	GI:61228240	3	22	Immunogenic protein MPT64 precursor
Tcell_0352	SMTNSGVSM	GI:1723066	250	258	Uncharacterized PPE family protein PPE19
Tcell_0353	MKVKNTIAATSFAAAGLAAL	GI:31794052	1	20	MAJOR SECRETED IMMUNOGENIC PROTEIN MPB70 PRECURSOR
Tcell_0354	GDLVGPGCAEYAAANPTGPA	GI:31794052	31	50	MAJOR SECRETED IMMUNOGENIC PROTEIN MPB70 PRECURSOR
Tcell_0355	LNPQVNLVDTLNSGQYTVFA	GI:31794052	81	100	MAJOR SECRETED IMMUNOGENIC PROTEIN MPB70 PRECURSOR
Tcell_0356	LNSGQYTVFAPTNAAFSKLP	GI:31794052	91	110	MAJOR SECRETED IMMUNOGENIC PROTEIN MPB70 PRECURSOR
Tcell_0357	PTNAAFSKLPASTIDELKTN	GI:31794052	101	120	MAJOR SECRETED IMMUNOGENIC PROTEIN MPB70 PRECURSOR
Tcell_0358	SSLLTSILTYHVVAGQTSPA	GI:31794052	121	140	MAJOR SECRETED IMMUNOGENIC PROTEIN MPB70 PRECURSOR
Tcell_0359	HVVAGQTSPANVVGTRQTLQ	GI:31794052	131	150	MAJOR SECRETED IMMUNOGENIC PROTEIN MPB70 PRECURSOR
Tcell_0360	NSLKVGNADVVCGGVSTANA	GI:31794052	161	180	MAJOR SECRETED IMMUNOGENIC PROTEIN MPB70 PRECURSOR
Tcell_0361	VCGGVSTANATVYMIDSVLM	GI:31794052	171	190	MAJOR SECRETED IMMUNOGENIC PROTEIN MPB70 PRECURSOR
Tcell_0362	GVSTANATVYMIDSVLMPPA	GI:31794052	174	193	MAJOR SECRETED IMMUNOGENIC PROTEIN MPB70 PRECURSOR
Tcell_0363	DIKVQFQSGGANSPALYLLD	GI:61217891	64	83	Antigen 85-A precursor
Tcell_0364	ALYLLDGLRAQDDFSGWDI	GI:61217891	78	96	Antigen 85-A precursor
Tcell_0365	WDINTPAFEWYDQSGLSVVM	GI:61217891	94	113	Antigen 85-A precursor
Tcell_0366	YDQSGLSVVMPVGGQSSFYS	GI:61217891	104	123	Antigen 85-A precursor
Tcell_0367	DWYQPACGKAGCQTYKWETF	GI:61217891	124	143	Antigen 85-A precursor
Tcell_0368	LTSELPGWLQANRHVKPTGS	GI:61217891	144	163	Antigen 85-A precursor
Tcell_0369	AVVGLSMAASSALTLAIYHP	GI:61217891	164	183	Antigen 85-A precursor
Tcell_0370	SALTLAIYHPQQFVYAGAMS	GI:61217891	174	193	Antigen 85-A precursor
Tcell_0371	GLLDPSQAMGPTLIGLAMGD	GI:61217891	194	213	Antigen 85-A precursor
Tcell_0372	PTLIGLAMGDAGGYKASDMW	GI:61217891	204	223	Antigen 85-A precursor
Tcell_0373	AGGYKASDMWGPKEDPAWQR	GI:61217891	214	233	Antigen 85-A precursor
Tcell_0374	GPKEDPAWQRNDPLLNVGKL	GI:61217891	224	243	Antigen 85-A precursor
Tcell_0375	NDPLLNVGKLIANNTRVWVY	GI:61217891	234	253	Antigen 85-A precursor
Tcell_0376	IANNTRVWVYCGNGKPSDLG	GI:61217891	244	263	Antigen 85-A precursor
Tcell_0377	QDAYNAGGGHNGVFDFPDSG	GI:61217891	284	303	Antigen 85-A precursor
Tcell_0378	THSWEYWGAQLNAMKPDLQR	GI:61217891	304	323	Antigen 85-A precursor
Tcell_0379	KPDLQRALGATPNTGPAPQGA	GI:61217891	318	338	Antigen 85-A precursor
Tcell_0380	FLTSELPQWLSANRAVKP	GI:398979	140	157	Antigen 85-B precursor (85B) (Extracellular alpha-antigen) (Antigen 85 complex B) (Ag85B) (Mycolyl transferase 85B) (Fibronectin-binding protein B) (30 kDa extracellular protein)
Tcell_0381	YAGSLSALLDPSQGMGPS	GI:398979	185	202	Antigen 85-B precursor (85B) (Extracellular alpha-antigen) (Antigen 85 complex B) (Ag85B) (Mycolyl transferase 85B) (Fibronectin-binding protein B) (30 kDa extracellular protein)
Tcell_0382	FQDAYNAAGGHNAVFNFPPNG	GI:398979	280	300	Antigen 85-B precursor (85B) (Extracellular alpha-antigen) (Antigen 85 complex B) (Ag85B) (Mycolyl transferase 85B) (Fibronectin-binding protein B) (30 kDa extracellular protein)
Tcell_0383	FSRPGLPVEYLQVPSASMGR	GI:61217895	47	66	Antigen 85-C precursor
Tcell_0384	DIKVQFQGGGPHAVYLLD	GI:61217895	67	84	Antigen 85-C precursor
Tcell_0385	WDINTPAFEEYYQSGLSVIM	GI:61217895	95	114	Antigen 85-C precursor
Tcell_0386	YYQSGLSVIMPVGGQSSFYT	GI:61217895	105	124	Antigen 85-C precursor
Tcell_0387	DWYQPSQSNGQNYTYKWETF	GI:61217895	125	144	Antigen 85-C precursor
Tcell_0388	QNYTYKWETFLTREMPAWLQ	GI:61217895	135	154	Antigen 85-C precursor
Tcell_0389	LTREMPAWLQANKGVSPTGN	GI:61217895	145	164	Antigen 85-C precursor
Tcell_0390	ANKGVSPTGNAAVGLSMSGG	GI:61217895	155	174	Antigen 85-C precursor
Tcell_0391	QQFPYAASLSGFLNPSEGWW	GI:61217895	185	204	Antigen 85-C precursor
Tcell_0392	GFLNPSEGWWPTLIGLAMND	GI:61217895	195	214	Antigen 85-C precursor
Tcell_0393	SGGYNANSMWGPSSDPAWKR	GI:61217895	215	234	Antigen 85-C precursor
Tcell_0394	NDPMVQIPRLVANNTRIWVY	GI:61217895	235	254	Antigen 85-C precursor
Tcell_0395	RDTYAADGGRNGVFNFPPNG	GI:61217895	285	304	Antigen 85-C precursor
Tcell_0396	NGVFNFPPNGTHSWPYWNEQ	GI:61217895	295	314	Antigen 85-C precursor
Tcell_0397	THSWPYWNEQLVAMKADIQH	GI:61217895	305	324	Antigen 85-C precursor
Tcell_0398	GCQTYKWETFLTSELPGWLQ	GI:61217891	134	153	Antigen 85-A precursor
Tcell_0399	ANRHVKPTGSAVVGLSMAAS	GI:61217891	154	173	Antigen 85-A precursor
Tcell_0400	QQFVYAGAMSGLLDPSQAMG	GI:61217891	184	203	Antigen 85-A precursor
Tcell_0401	PVGGQSSFYTDWYQPSQSNG	GI:61217895	115	134	Antigen 85-C precursor
Tcell_0402	NVTSIHSLL	GI:61223745	21	29	6 kDa early secretory antigenic target
Tcell_0403	NGVFDFPDSGTHSWEYWGAQ	GI:61217891	294	313	Antigen 85-A precursor
Tcell_0404	GNNLPAKFLEGFVRTSNIKF	GI:61217891	264	283	Antigen 85-A precursor
Tcell_0405	KLAGGVAVI	GI:116244	369	377	60 kDa chaperonin 2 (Protein Cpn60-2) (groEL protein 2) (65 kDa antigen) (Heat shock protein 65) (Cell wall protein A) (Antigen A)
Tcell_0406	AWYRLTKFFGKLFLINF	GI:57116893	46	62	Probable integral membrane cytochrome D ubiquinol oxidase (subunit I) cydA (Cytochrome BD-I oxidase subunit I)
Tcell_0407	WSEYSRFVGDVFGAPLA	GI:57116893	80	96	Probable integral membrane cytochrome D ubiquinol oxidase (subunit I) cydA (Cytochrome BD-I oxidase subunit I)
Tcell_0408	WIFGWNRLPRLVHLACI	GI:57116893	113	129	Probable integral membrane cytochrome D ubiquinol oxidase (subunit I) cydA (Cytochrome BD-I oxidase subunit I)
Tcell_0409	GRAELSSIVVLLTNNTA	GI:57116893	163	179	Probable integral membrane cytochrome D ubiquinol oxidase (subunit I) cydA (Cytochrome BD-I oxidase subunit I)
Tcell_0410	GKTYDAYFTDAGGITPG	GI:15610633	44	60	MCE-FAMILY PROTEIN MCE4C
Tcell_0411	YDAYFTDAGGITPGNSV	GI:15610633	47	63	MCE-FAMILY PROTEIN MCE4C
Tcell_0412	DFNRDSREVVHLATGMA	GI:2384667	101	117	orfH-200
Tcell_0413	AVAGAAILVAGLSGCSS	GI:15610899	8	24	19 KDA LIPOPROTEIN ANTIGEN PRECURSOR LPQH
Tcell_0414	LQNLARTI	GI:61223745	69	76	6 kDa early secretory antigenic target
Tcell_0415	AMASTEGNV	GI:61223745	82	90	6 kDa early secretory antigenic target
Tcell_0416	GCQTYKWETFLTSELPQW	GI:158517767	131	148	Antigen 85-B
Tcell_0417	LSANRAVKPTGSAAIGLS	GI:158517767	149	166	Antigen 85-B
Tcell_0418	TGSAAIGLSMAGSSAMIL	GI:158517767	158	175	Antigen 85-B
Tcell_0419	AAYHPQQFIYAGSLSALL	GI:158517767	176	193	Antigen 85-B
Tcell_0420	SPSMGRDIKVQFQS	GI:398979	55	68	Antigen 85-B precursor (85B) (Extracellular alpha-antigen) (Antigen 85 complex B) (Ag85B) (Mycolyl transferase 85B) (Fibronectin-binding protein B) (30 kDa extracellular protein)
Tcell_0421	DQSIGDLIAEAMDKVGNEG	GI:61221045	153	171	60 kDa chaperonin 2
Tcell_0422	LLPLLEKVIGAGKPL	GI:61221043	231	245	60 kDa chaperonin 2
Tcell_0423	LLVSSKVSTVKDLLP	GI:61221043	219	233	60 kDa chaperonin 2
Tcell_0424	IAFNSGLEPGVVAEK	GI:61221043	451	465	60 kDa chaperonin 2
Tcell_0425	SASMGRDIKVQFQG	GI:61217895	61	74	Antigen 85-C precursor
Tcell_0426	SPSMGRDIPVAFLA	GI:61228354	43	56	MPT51/MPB51 antigen precursor
Tcell_0427	PSLIGLAMGDAGGYKAADMW	GI:398979	201	220	Antigen 85-B precursor (85B) (Extracellular alpha-antigen) (Antigen 85 complex B) (Ag85B) (Mycolyl transferase 85B) (Fibronectin-binding protein B) (30 kDa extracellular protein)
Tcell_0428	HERYPNVTITA	GI:129538	73	83	Phosphate-binding protein pstS 1 precursor
Tcell_0429	FNLWGPAFHERYPNVTITA	GI:129538	65	83	Phosphate-binding protein pstS 1 precursor
Tcell_0430	ANSPALYLLDGLRAQDDFSG	GI:61217891	74	93	Antigen 85-A precursor
Tcell_0431	FSRPGLPVEYLQVPSPSMGR	GI:61217891	44	63	Antigen 85-A precursor
Tcell_0432	GLRAQDDFSGWDINTPAFEW	GI:61217891	84	103	Antigen 85-A precursor
Tcell_0433	QAMASTEGNVTGMFA	GI:61223745	81	95	6 kDa early secretory antigenic target
Tcell_0434	TFGLQLELT	GI:61221045	180	188	60 kDa chaperonin 2
Tcell_0435	GFVRTSNIKFQDAYNAGGGH	GI:61217891	274	293	Antigen 85-A precursor
Tcell_0436	MKPDLQRALGATPNTGPAPQGA	GI:61217891	317	338	Antigen 85-A precursor
Tcell_0437	GVIFFFNPGELLPEA	GI:61228240	196	210	Immunogenic protein MPT64 precursor
Tcell_0438	MLGNAPSVVPNTTLGM	GI:280329	1	16	mtp40 protein - Mycobacterium tuberculosis
Tcell_0439	TTLGMHCGSFGSAPSNG	GI:280329	12	28	mtp40 protein - Mycobacterium tuberculosis
Tcell_0440	WLKLGLVEFGGVAKLNAEVMS	GI:280329	29	49	mtp40 protein - Mycobacterium tuberculosis
Tcell_0441	MLGTGTPNRARINFNC	GI:280329	59	74	mtp40 protein - Mycobacterium tuberculosis
Tcell_0442	INFNCEVWSNVSETISGPRLY	GI:280329	70	90	mtp40 protein - Mycobacterium tuberculosis
Tcell_0443	YEKIGAELVKEVAKKTDDVAG	GI:61221043	65	85	60 kDa chaperonin 2
Tcell_0444	RKHRIEDAVRNAKAAVEEGIVAG	GI:61221043	390	412	60 kDa chaperonin 2
Tcell_0445	LEDKILVQANEAETTT	GI:116200	9	24	10 kDa chaperonin
Tcell_0446	KRIPLDVAEGDTVIYS	GI:116200	57	72	10 kDa chaperonin
Tcell_0447	YNGEEYLILSARDVLAVVSK	GI:116200	81	100	10 kDa chaperonin
Tcell_0448	AAGFASKTPANQAISMIDGP	GI:129538	285	304	Phosphate-binding protein pstS 1 precursor
Tcell_0449	GPRLYGEMTMQGTRKPRPSGP	GI:280329	86	106	mtp40 protein - Mycobacterium tuberculosis
Tcell_0450	KQDPEGWGKSPGFGTTVDFP	GI:129538	201	220	Phosphate-binding protein pstS 1 precursor
Tcell_0451	ASMLGTVTNSPGVPAVPWGA	GI:280329	115	134	mtp40 protein - Mycobacterium tuberculosis
Tcell_0452	MTDVSRKIRAWGRRL	GI:121493437	1	15	secreted antigen 85-B fbpB
Tcell_0453	GCQTYKWETLLTSEL	GI:121493437	131	145	secreted antigen 85-B fbpB
Tcell_0454	RKIRAWGRRLMIGTA	GI:121493437	6	20	secreted antigen 85-B fbpB
Tcell_0455	WGRRLMIGTAAAVVL	GI:121493437	11	25	secreted antigen 85-B fbpB
Tcell_0456	MIGTAAAVVLPGLVG	GI:121493437	16	30	secreted antigen 85-B fbpB
Tcell_0457	AAVVLPGLVGLAGGA	GI:121493437	21	35	secreted antigen 85-B fbpB
Tcell_0458	ATAGAFSRPGLPVEY	GI:121493437	36	50	secreted antigen 85-B fbpB
Tcell_0459	LPVEYLQVPSPSMGR	GI:121493437	46	60	secreted antigen 85-B fbpB
Tcell_0460	FSRPGLPVEYLQVPS	GI:121493437	41	55	secreted antigen 85-B fbpB
Tcell_0461	LQVPSPSMGRDIKVQ	GI:121493437	51	65	secreted antigen 85-B fbpB
Tcell_0462	PSMGRDIKVQFQSGG	GI:121493437	56	70	secreted antigen 85-B fbpB
Tcell_0463	DIKVQFQSGGNNSPA	GI:121493437	61	75	secreted antigen 85-B fbpB
Tcell_0464	FQSGGNNSPAVYLLD	GI:121493437	66	80	secreted antigen 85-B fbpB
Tcell_0465	NNSPAVYLLDGLRAQ	GI:121493437	71	85	secreted antigen 85-B fbpB
Tcell_0466	VYLLDGLRAQDDYNG	GI:121493437	76	90	secreted antigen 85-B fbpB
Tcell_0467	DDYNGWDINTPAFEW	GI:121493437	86	100	secreted antigen 85-B fbpB
Tcell_0468	WDINTPAFEWYYQSG	GI:121493437	91	105	secreted antigen 85-B fbpB
Tcell_0469	PAFEWYYQSGLSIVM	GI:121493437	96	110	secreted antigen 85-B fbpB
Tcell_0470	YYQSGLSIVMPVGGQ	GI:121493437	101	115	secreted antigen 85-B fbpB
Tcell_0471	LSIVMPVGGQSSFYS	GI:121493437	106	120	secreted antigen 85-B fbpB
Tcell_0472	PVGGQSSFYSDWYSP	GI:121493437	111	125	secreted antigen 85-B fbpB
Tcell_0473	SSFYSDWYSPACGKA	GI:121493437	116	130	secreted antigen 85-B fbpB
Tcell_0474	ACGKAGCQTYKWETL	GI:121493437	126	140	secreted antigen 85-B fbpB
Tcell_0475	KWETLLTSELPQWLS	GI:121493437	136	150	secreted antigen 85-B fbpB
Tcell_0476	LTSELPQWLSANRAV	GI:121493437	141	155	secreted antigen 85-B fbpB
Tcell_0477	PQWLSANRAVKPTGS	GI:121493437	146	160	secreted antigen 85-B fbpB
Tcell_0478	ANRAVKPTGSAAIGL	GI:121493437	151	165	secreted antigen 85-B fbpB
Tcell_0479	KPTGSAAIGLSMAGS	GI:121493437	156	170	secreted antigen 85-B fbpB
Tcell_0480	AAIGLSMAGSSAMIL	GI:121493437	161	175	secreted antigen 85-B fbpB
Tcell_0481	SMAGSSAMILAAYHP	GI:121493437	166	180	secreted antigen 85-B fbpB
Tcell_0482	SAMILAAYHPQQFIY	GI:121493437	171	185	secreted antigen 85-B fbpB
Tcell_0483	AAYHPQQFIYAGSLS	GI:121493437	176	190	secreted antigen 85-B fbpB
Tcell_0484	QQFIYAGSLSALLDP	GI:121493437	181	195	secreted antigen 85-B fbpB
Tcell_0485	AGSLSALLDPSQGMG	GI:121493437	186	200	secreted antigen 85-B fbpB
Tcell_0486	ALLDPSQGMGPSLIG	GI:121493437	191	205	secreted antigen 85-B fbpB
Tcell_0487	SQGMGPSLIGLAMGD	GI:121493437	196	210	secreted antigen 85-B fbpB
Tcell_0488	PSLIGLAMGDAGGYK	GI:121493437	201	215	secreted antigen 85-B fbpB
Tcell_0489	LAMGDAGGYKAADMW	GI:121493437	206	220	secreted antigen 85-B fbpB
Tcell_0490	AGGYKAADMWGPSSD	GI:121493437	211	225	secreted antigen 85-B fbpB
Tcell_0491	AADMWGPSSDPAWER	GI:121493437	216	230	secreted antigen 85-B fbpB
Tcell_0492	GPSSDPAWERNDPTQ	GI:121493437	221	235	secreted antigen 85-B fbpB
Tcell_0493	PAWERNDPTQQIPKL	GI:121493437	226	240	secreted antigen 85-B fbpB
Tcell_0494	NDPTQQIPKLVANNT	GI:121493437	231	245	secreted antigen 85-B fbpB
Tcell_0495	QIPKLVANNTRLWVY	GI:121493437	236	250	secreted antigen 85-B fbpB
Tcell_0496	VANNTRLWVYCGNGT	GI:121493437	241	255	secreted antigen 85-B fbpB
Tcell_0497	CGNGTPNELGGANIP	GI:121493437	251	265	secreted antigen 85-B fbpB
Tcell_0498	GANIPAEFLENFVRS	GI:121493437	261	275	secreted antigen 85-B fbpB
Tcell_0499	AEFLENFVRSSNLKF	GI:121493437	266	280	secreted antigen 85-B fbpB
Tcell_0500	QDAYKPAGGHNAVFN	GI:149936	279	293	alpha-antigen
Tcell_0501	AAGGHNAVFNFPPNG	GI:121493437	286	300	secreted antigen 85-B fbpB
Tcell_0502	FPPNGTHSWEYWGAQ	GI:121493437	296	310	secreted antigen 85-B fbpB
Tcell_0503	THSWEYWGAQLNAMK	GI:121493437	301	315	secreted antigen 85-B fbpB
Tcell_0504	YWGAQLNAMKGDLQS	GI:121493437	306	320	secreted antigen 85-B fbpB
Tcell_0505	IYSKYGGTEI	GI:116200	70	79	10 kDa chaperonin
Tcell_0506	NGEEYLIL	GI:116200	82	89	10 kDa chaperonin
Tcell_0507	AFPSFAGL	GI:61217071	24	31	14 kDa antigen
Tcell_0508	TAAGNVNIAI	GI:61227681	69	78	Lipoprotein lpqH precursor
Tcell_0509	LGNVNGVTL	GI:61227681	102	110	Lipoprotein lpqH precursor
Tcell_0510	INYEYAIV	GI:129538	312	319	Phosphate-binding protein pstS 1 precursor
Tcell_0511	PYEKIGAEL	GI:61221043	64	72	60 kDa chaperonin 2
Tcell_0512	QTGVYEDL	GI:61221043	478	485	60 kDa chaperonin 2
Tcell_0513	LTSELPQWLSANRAVKPTGS	GI:44168	141	160	protein or antigen 85-B
Tcell_0514	ANRAVKPTGSAAIGLSMAGS	GI:44168	151	170	protein or antigen 85-B
Tcell_0515	AAIGLSMAGSSAMILAAYHPQ	GI:44168	161	181	protein or antigen 85-B
Tcell_0516	SAMILAAYHPQQFIYAGSLS	GI:44168	171	190	protein or antigen 85-B
Tcell_0517	QFIYAGSLSALLDPSQGMG	GI:44168	182	200	protein or antigen 85-B
Tcell_0518	ALLDPSQGMGPSLIGLAMGD	GI:44168	191	210	protein or antigen 85-B
Tcell_0519	AGGYKAADMWGPSSDPAWER	GI:44168	211	230	protein or antigen 85-B
Tcell_0520	GPSSDPAWERNDPTQQIPKL	GI:44168	221	240	protein or antigen 85-B
Tcell_0521	NDPTQQIPKLVANNTRLWVY	GI:44168	231	250	protein or antigen 85-B
Tcell_0522	LQVPSPSMGRDIKVQFQSGG	GI:44168	51	70	protein or antigen 85-B
Tcell_0523	DIKVQFQSGGNNSPAVYLLD	GI:44168	61	80	protein or antigen 85-B
Tcell_0524	NNSPAVYLLDGLRAQDDYNG	GI:44168	71	90	protein or antigen 85-B
Tcell_0525	GLRAQDDYNGWDINTPAFEW	GI:44168	81	100	protein or antigen 85-B
Tcell_0526	WDINTPAFEWYYQSGLSIVM	GI:44168	91	110	protein or antigen 85-B
Tcell_0527	YYQSGLSIVMPVGGQSSFYS	GI:44168	101	120	protein or antigen 85-B
Tcell_0528	PVGGQSSFYSDWYSPACGKA	GI:44168	111	130	protein or antigen 85-B
Tcell_0529	DWYSPACGKAGCQTYKWETL	GI:44168	121	140	protein or antigen 85-B
Tcell_0530	GCQTYKWETLLTSELPQWLS	GI:44168	131	150	protein or antigen 85-B
Tcell_0531	VANNTRLWVYCGNGTPNELG	GI:44168	241	260	protein or antigen 85-B
Tcell_0532	CGNGTPNELGGANIPAEFLE	GI:44168	251	270	protein or antigen 85-B
Tcell_0533	GANIPAEFLENFVRSSNLKF	GI:44168	261	280	protein or antigen 85-B
Tcell_0534	NFVRSSNLKFQDAYKPAGGH	GI:149936	269	288	alpha-antigen
Tcell_0535	QDAYKPAGGHNAVFNFPPNG	GI:149936	279	298	alpha-antigen
Tcell_0536	NAVFNFPPNGTHSWEYWGAQ	GI:44168	291	310	protein or antigen 85-B
Tcell_0537	THSWEYWGAQLNAMKGDLQS	GI:44168	301	320	protein or antigen 85-B
Tcell_0538	GAAILVAGLSGCSSNKSTTG	GI:61227681	11	30	Lipoprotein lpqH precursor
Tcell_0539	VAKVNIKPLEDKILVQ	SRC280164	-	-	10 kDa chaperonin
Tcell_0540	ANEAETTTASGLVIPD	GI:116200	17	32	10 kDa chaperonin
Tcell_0541	ASGLVIPDTAKEKPQE	GI:116200	25	40	10 kDa chaperonin
Tcell_0542	TAKEKPQEGTVVAVGP	GI:116200	33	48	10 kDa chaperonin
Tcell_0543	GTVVAVGPGRWDEDGE	GI:116200	41	56	10 kDa chaperonin
Tcell_0544	GRWDEDGEKRIPLDVA	GI:116200	49	64	10 kDa chaperonin
Tcell_0545	EGDTVIYSKYGGTEIK	GI:116200	65	80	10 kDa chaperonin
Tcell_0546	KYGGTEIKYNGEEYLI	GI:116200	73	88	10 kDa chaperonin
Tcell_0547	APKTYCEELKGTDTGQACQI	GI:61228240	24	43	Immunogenic protein MPT64 precursor
Tcell_0548	GTDTGQACQIQMSDPAYNIN	GI:61228240	34	53	Immunogenic protein MPT64 precursor
Tcell_0549	QMSDPAYNINISLPSYYPDQ	GI:61228240	44	63	Immunogenic protein MPT64 precursor
Tcell_0550	ISLPSYYPDQKSLENYIAQT	GI:61228240	54	73	Immunogenic protein MPT64 precursor
Tcell_0551	KSLENYIAQTRDKFLSAATS	GI:61228240	64	83	Immunogenic protein MPT64 precursor
Tcell_0552	RDKFLSAATSSTPREAPYEL	GI:61228240	74	93	Immunogenic protein MPT64 precursor
Tcell_0553	STPREAPYELNITSATYQSA	GI:61228240	84	103	Immunogenic protein MPT64 precursor
Tcell_0554	NITSATYQSAIPPRGTQAVV	GI:61228240	94	113	Immunogenic protein MPT64 precursor
Tcell_0555	IPPRGTQAVVLKVYQNAGGT	GI:61228240	104	123	Immunogenic protein MPT64 precursor
Tcell_0556	LKVYQNAGGTHPTTTYKAFD	GI:61228240	114	133	Immunogenic protein MPT64 precursor
Tcell_0557	HPTTTYKAFDWDQAYRKPIT	GI:61228240	124	143	Immunogenic protein MPT64 precursor
Tcell_0558	WDQAYRKPITYDTLWQADTD	GI:61228240	134	153	Immunogenic protein MPT64 precursor
Tcell_0559	YDTLWQADTDPLPVVFPIVQ	GI:61228240	144	163	Immunogenic protein MPT64 precursor
Tcell_0560	PLPVVFPIVQGELSKQTGQQ	GI:61228240	154	173	Immunogenic protein MPT64 precursor
Tcell_0561	GELSKQTGQQVSIAPNAGLD	GI:61228240	164	183	Immunogenic protein MPT64 precursor
Tcell_0562	VSIAPNAGLDPVNYQNFAVT	GI:61228240	174	193	Immunogenic protein MPT64 precursor
Tcell_0563	PVNYQNFAVTNDGVIFFFNP	GI:61228240	184	203	Immunogenic protein MPT64 precursor
Tcell_0564	NDGVIFFFNPGELLPEAAGP	GI:61228240	194	213	Immunogenic protein MPT64 precursor
Tcell_0565	GELLPEAAGPTQVLVPRSAI	GI:61228240	204	223	Immunogenic protein MPT64 precursor
Tcell_0566	TQVLVPRSAIDSMLA	GI:61228240	214	228	Immunogenic protein MPT64 precursor
Tcell_0567	GLEPGVVAEKVRNLSV	SRC280115	-	-	60 kDa chaperonin 2
Tcell_0568	KILVQANEAETTTASG	GI:116200	12	27	10 kDa chaperonin
Tcell_0569	TFGLQLE	GI:61221043	180	186	60 kDa chaperonin 2
Tcell_0570	VKRGLTVAVAGAAILVAGLS	SRC280383	-	-	Probable lipoprotein aminopeptidase LpqL
Tcell_0571	IAIGGAATGIAAVLTDGNPP	GI:61227681	76	95	Lipoprotein lpqH precursor
Tcell_0572	MSPVNKSFEIEVTCS	GI:61227681	145	159	Lipoprotein lpqH precursor
Tcell_0573	ATGVDMANPMSPVNKSFEIE	GI:61227681	136	155	Lipoprotein lpqH precursor
Tcell_0574	GAPINSATAM	GI:15607267	309	318	PROBABLE SERINE PROTEASE PEPA (SERINE PROTEINASE) (MTB32A)
Tcell_0575	MRILPISTIKGKLNEFVDA	GI:31794042	1	19	hypothetical protein Mb2890
Tcell_0576	GAPAAVLVGADEWESLQETL	GI:31794042	33	52	hypothetical protein Mb2890
Tcell_0577	GADEWESLQETLYWLAQPGI	GI:31794042	41	60	hypothetical protein Mb2890
Tcell_0578	QPGIRESIAEADADIASGRT	GI:31794042	57	76	hypothetical protein Mb2890
Tcell_0579	TLRATVERALQQLVAAAAEQ	GI:31793707	25	44	hypothetical protein Mb2555
Tcell_0580	RRIVDHLAHAGTHVDADVLL	GI:31793707	50	69	hypothetical protein Mb2555
Tcell_0581	SFLKVLAGMHNEIVGDIKRA	GI:31795039	10	29	hypothetical protein Mb3895
Tcell_0582	DIKRATDTVAGISGRVQLTH	GI:31795039	25	44	hypothetical protein Mb3895
Tcell_0583	IKGKLNEFVDAVSSTQDQIT	GI:31794042	9	28	hypothetical protein Mb2890
Tcell_0584	VDAVSSTQDQITITKNGAPA	GI:31794042	17	36	hypothetical protein Mb2890
Tcell_0585	DQITITKNGAPAAVLVGADE	GI:31794042	25	44	hypothetical protein Mb2890
Tcell_0586	QETLYWLAQPGIRESIAEAD	GI:31794042	49	68	hypothetical protein Mb2890
Tcell_0587	AEADADIASGRTYGEDEIRA	GI:31794042	65	84	hypothetical protein Mb2890
Tcell_0588	SGRTYGEDEIRAEFGVPRRP	GI:31794042	73	92	hypothetical protein Mb2890
Tcell_0589	MTVKRTTIELDEDLVRAAQ	GI:31793707	1	19	hypothetical protein Mb2555
Tcell_0590	ELDEDLVRAAQAVTGETLRA	GI:31793707	9	28	hypothetical protein Mb2555
Tcell_0591	AAQAVTGETLRATVERALQQ	GI:31793707	17	36	hypothetical protein Mb2555
Tcell_0592	QQLVAAAAEQAAARRRRI	GI:31793707	35	52	hypothetical protein Mb2555
Tcell_0593	AAEQAAARRRRIVDHLAHAG	GI:31793707	41	60	hypothetical protein Mb2555
Tcell_0594	AHAGTHVDADVLLSEQAWR	GI:31793707	57	75	hypothetical protein Mb2555
Tcell_0595	MTGFLGVVPSFLKVLAGMH	GI:31795039	1	19	hypothetical protein Mb3895
Tcell_0596	GMHNEIVGDIKRATDTVAGI	GI:31795039	17	36	hypothetical protein Mb3895
Tcell_0597	VAGISGRVQLTHGSFTSKFN	GI:31795039	33	52	hypothetical protein Mb3895
Tcell_0598	QLTHGSFTSKFNDTLQEFET	GI:31795039	41	60	hypothetical protein Mb3895
Tcell_0599	SKFNDTLQEFETTRSSTGTG	GI:31795039	49	68	hypothetical protein Mb3895
Tcell_0600	EFETTRSSTGTGLQGVTSGL	GI:31795039	57	76	hypothetical protein Mb3895
Tcell_0601	TGTGLQGVTSGLANNLLAAA	GI:31795039	65	84	hypothetical protein Mb3895
Tcell_0602	TSGLANNLLAAAGAYLKADD	GI:31795039	73	92	hypothetical protein Mb3895
Tcell_0603	LAAAGAYLKADDGLAGVIDK	GI:31795039	81	100	hypothetical protein Mb3895
Tcell_0604	KADDGLAGVIDKIFG	GI:31795039	89	103	hypothetical protein Mb3895
Tcell_0605	PRSLFPEFSELFAAFPSFAG	GI:61217071	11	30	14 kDa antigen
Tcell_0606	YEVRAELPGVDPDKDVDIMV	GI:61217071	51	70	14 kDa antigen
Tcell_0607	DPDKDVDIMVRDGQLTIKAE	GI:61217071	61	80	14 kDa antigen
Tcell_0608	RDGQLTIKAERTEQKDFDGRS	GI:61217071	71	91	14 kDa antigen
Tcell_0609	ILTVSVAVSEGKPTEKHIQI	GI:61217071	121	140	14 kDa antigen
Tcell_0610	LRPTFDTRLMRLEDEMKEGRYE	GI:61217071	31	52	14 kDa antigen
Tcell_0611	MTEQQWNF	GI:61223745	1	8	6 kDa early secretory antigenic target
Tcell_0612	VGLGNVNGVTL	GI:61227681	100	110	Lipoprotein lpqH precursor
Tcell_0613	EHRVKRGLTVAVAGA	SRC280383	-	-	Probable lipoprotein aminopeptidase LpqL
Tcell_0614	KTIAYDEEARR	GI:61221043	3	13	60 kDa chaperonin 2
Tcell_0615	ATVLAQALVREGLRN	GI:61221043	91	105	60 kDa chaperonin 2
Tcell_0616	NFAGIEAAA	GI:61223745	7	15	6 kDa early secretory antigenic target
Tcell_0617	AAASAIQG	GI:61223745	13	20	6 kDa early secretory antigenic target
Tcell_0618	VVCTTAAGNVNIAIG	GI:61227681	65	79	Lipoprotein lpqH precursor
Tcell_0619	ATVLAQALVR	GI:61221043	91	100	60 kDa chaperonin 2
Tcell_0620	PYILLVSSKV	GI:61221043	216	225	60 kDa chaperonin 2
Tcell_0621	STVKDLLPLL	GI:61221043	226	235	60 kDa chaperonin 2
Tcell_0622	ALSTLVVNKI	GI:61221043	256	265	60 kDa chaperonin 2
Tcell_0623	ELKERKHRIEDAVRN	GI:61221043	386	400	60 kDa chaperonin 2
Tcell_0624	DAVRNAKAAV	GI:61221043	396	405	60 kDa chaperonin 2
Tcell_0625	APLKQIAFNS	GI:61221043	446	455	60 kDa chaperonin 2
Tcell_0626	FLTTEAVVAD	GI:61221043	511	520	60 kDa chaperonin 2
Tcell_0627	VHFQPLPPAVVK	GI:129538	352	363	Phosphate-binding protein pstS 1 precursor
Tcell_0628	MKIRLHTLLAVLTAAPLLLA	GI:129538	1	20	Phosphate-binding protein pstS 1 precursor
Tcell_0629	CGSKPPSGSPETGAGAGTVA	GI:129538	24	43	Phosphate-binding protein pstS 1 precursor
Tcell_0630	QGTGSGAGIAQAAAGTVNIG	GI:129538	84	103	Phosphate-binding protein pstS 1 precursor
Tcell_0631	NGKVLAAMYQGTIKTWDDPQ	GI:129538	146	165	Phosphate-binding protein pstS 1 precursor
Tcell_0632	SPGFGTTVDFPAVPGALGEN	GI:129538	210	229	Phosphate-binding protein pstS 1 precursor
Tcell_0633	GNGGMVTGCAETPGCVAYIG	GI:129538	230	249	Phosphate-binding protein pstS 1 precursor
Tcell_0634	AAAGFASKTPANQAISMIDG	GI:129538	284	303	Phosphate-binding protein pstS 1 precursor
Tcell_0635	HFQPLPPAVV	GI:129538	353	362	Phosphate-binding protein pstS 1 precursor
Tcell_0636	EFAYGSFVRTVSLPVGADE	GI:61217071	92	110	14 kDa antigen
Tcell_0637	MKIRLHTLLAVLTAAP	GI:129538	1	16	Phosphate-binding protein pstS 1 precursor
Tcell_0638	LTAAPLLLAAAGCGSK	GI:129538	12	27	Phosphate-binding protein pstS 1 precursor
Tcell_0639	NIALAISAQQVNYNLP	GI:129538	122	137	Phosphate-binding protein pstS 1 precursor
Tcell_0640	KLNGKVLAAMYQGTIK	GI:129538	144	159	Phosphate-binding protein pstS 1 precursor
Tcell_0641	GCVAYIGISFLDQASQ	GI:129538	243	258	Phosphate-binding protein pstS 1 precursor
Tcell_0642	GAGIAQAAAGTVNIGA	GI:129538	89	104	Phosphate-binding protein pstS 1 precursor
Tcell_0643	GFASKTPANQAISMID	GI:129538	287	302	Phosphate-binding protein pstS 1 precursor
Tcell_0644	YPIINYEYAIVNNRQK	GI:129538	309	324	Phosphate-binding protein pstS 1 precursor
Tcell_0645	PAVVKLSDALIATISS	GI:129538	359	374	Phosphate-binding protein pstS 1 precursor
Tcell_0646	PVGGQSSFYSDWYQPACGKA	GI:61217891	114	133	Antigen 85-A precursor
Tcell_0647	GNGKPSDLGGNNLPAKFLEG	GI:61217891	255	274	Antigen 85-A precursor
Tcell_0648	TNSSLLTSILTYHVVA	GI:61228252	119	134	Immunogenic protein MPB70 precursor
Tcell_0649	ASVTVTGQGNSLKVGN	GI:61228252	152	167	Immunogenic protein MPB70 precursor
Tcell_0650	GVSTANATVYMIDSVL	GI:61228252	174	189	Immunogenic protein MPB70 precursor
Tcell_0651	IDSVLMPPA	GI:61228252	185	193	Immunogenic protein MPB70 precursor
Tcell_0652	VKRGLTVAVAGAAILV	SRC280272	-	-	Lipoprotein LpqH
Tcell_0653	CTTAAGNVNIAIGGAA	GI:61227683	67	82	Lipoprotein lpqH precursor
Tcell_0654	EYLILSARDVLAVVSK	GI:38605709	85	100	10 kDa chaperonin
Tcell_0655	GIEAAASAIQGNVTSIHSLLD	GI:61223745	10	30	6 kDa early secretory antigenic target
Tcell_0656	TAAGNVNI	GI:61227681	69	76	Lipoprotein lpqH precursor
Tcell_0657	DQVHFQPLPPAVVKLSDAL	GI:129538	350	368	Phosphate-binding protein pstS 1 precursor
Tcell_0658	MAKTIAYDEEARRGLE	GI:2909515	1	16	60 KDA CHAPERONIN 2 GROEL2 (PROTEIN CPN60-2) (GROEL PROTEIN 2) (65 KDA ANTIGEN) (HEAT SHOCK PROTEIN 65) (CELL WALL PROTEIN A) (ANTIGEN A)
Tcell_0659	RGLERGLNALADAVKV	GI:2909515	13	28	60 KDA CHAPERONIN 2 GROEL2 (PROTEIN CPN60-2) (GROEL PROTEIN 2) (65 KDA ANTIGEN) (HEAT SHOCK PROTEIN 65) (CELL WALL PROTEIN A) (ANTIGEN A)
Tcell_0660	IAKEIELEDPYEKIGA	GI:2909515	55	70	60 KDA CHAPERONIN 2 GROEL2 (PROTEIN CPN60-2) (GROEL PROTEIN 2) (65 KDA ANTIGEN) (HEAT SHOCK PROTEIN 65) (CELL WALL PROTEIN A) (ANTIGEN A)
Tcell_0661	LEDPYEKIGAELVKEV	GI:2909515	61	76	60 KDA CHAPERONIN 2 GROEL2 (PROTEIN CPN60-2) (GROEL PROTEIN 2) (65 KDA ANTIGEN) (HEAT SHOCK PROTEIN 65) (CELL WALL PROTEIN A) (ANTIGEN A)
Tcell_0662	TLVVNKIRGTFKSVAV	GI:2909515	259	274	60 KDA CHAPERONIN 2 GROEL2 (PROTEIN CPN60-2) (GROEL PROTEIN 2) (65 KDA ANTIGEN) (HEAT SHOCK PROTEIN 65) (CELL WALL PROTEIN A) (ANTIGEN A)
Tcell_0663	EEVGLTLENADLSLLG	GI:2909515	301	316	60 KDA CHAPERONIN 2 GROEL2 (PROTEIN CPN60-2) (GROEL PROTEIN 2) (65 KDA ANTIGEN) (HEAT SHOCK PROTEIN 65) (CELL WALL PROTEIN A) (ANTIGEN A)
Tcell_0664	TDAIAGRVAQIRQEIE	GI:2909515	337	352	60 KDA CHAPERONIN 2 GROEL2 (PROTEIN CPN60-2) (GROEL PROTEIN 2) (65 KDA ANTIGEN) (HEAT SHOCK PROTEIN 65) (CELL WALL PROTEIN A) (ANTIGEN A)
Tcell_0665	RVAQIRQEIENSDSDY	GI:2909515	343	358	60 KDA CHAPERONIN 2 GROEL2 (PROTEIN CPN60-2) (GROEL PROTEIN 2) (65 KDA ANTIGEN) (HEAT SHOCK PROTEIN 65) (CELL WALL PROTEIN A) (ANTIGEN A)
Tcell_0666	LAKLAGGVAVIKAGAA	GI:2909515	367	382	60 KDA CHAPERONIN 2 GROEL2 (PROTEIN CPN60-2) (GROEL PROTEIN 2) (65 KDA ANTIGEN) (HEAT SHOCK PROTEIN 65) (CELL WALL PROTEIN A) (ANTIGEN A)
Tcell_0667	GVAVIKAGAATEVELK	GI:2909515	373	388	60 KDA CHAPERONIN 2 GROEL2 (PROTEIN CPN60-2) (GROEL PROTEIN 2) (65 KDA ANTIGEN) (HEAT SHOCK PROTEIN 65) (CELL WALL PROTEIN A) (ANTIGEN A)
Tcell_0668	AVRNAKAAVEEGIVAG	GI:2909515	397	412	60 KDA CHAPERONIN 2 GROEL2 (PROTEIN CPN60-2) (GROEL PROTEIN 2) (65 KDA ANTIGEN) (HEAT SHOCK PROTEIN 65) (CELL WALL PROTEIN A) (ANTIGEN A)
Tcell_0669	AAVEEGIVAGGGVTLL	GI:2909515	403	418	60 KDA CHAPERONIN 2 GROEL2 (PROTEIN CPN60-2) (GROEL PROTEIN 2) (65 KDA ANTIGEN) (HEAT SHOCK PROTEIN 65) (CELL WALL PROTEIN A) (ANTIGEN A)
Tcell_0670	VTLLQAAPTLDELKLE	GI:2909515	415	430	60 KDA CHAPERONIN 2 GROEL2 (PROTEIN CPN60-2) (GROEL PROTEIN 2) (65 KDA ANTIGEN) (HEAT SHOCK PROTEIN 65) (CELL WALL PROTEIN A) (ANTIGEN A)
Tcell_0671	APTLDELKLEGDEATG	GI:2909515	421	436	60 KDA CHAPERONIN 2 GROEL2 (PROTEIN CPN60-2) (GROEL PROTEIN 2) (65 KDA ANTIGEN) (HEAT SHOCK PROTEIN 65) (CELL WALL PROTEIN A) (ANTIGEN A)
Tcell_0672	EATGANIVKVALEAPL	GI:2909515	433	448	60 KDA CHAPERONIN 2 GROEL2 (PROTEIN CPN60-2) (GROEL PROTEIN 2) (65 KDA ANTIGEN) (HEAT SHOCK PROTEIN 65) (CELL WALL PROTEIN A) (ANTIGEN A)
Tcell_0673	IVKVALEAPLKQIAFN	GI:2909515	439	454	60 KDA CHAPERONIN 2 GROEL2 (PROTEIN CPN60-2) (GROEL PROTEIN 2) (65 KDA ANTIGEN) (HEAT SHOCK PROTEIN 65) (CELL WALL PROTEIN A) (ANTIGEN A)
Tcell_0674	EAPLKQIAFNSGLEPG	GI:2909515	445	460	60 KDA CHAPERONIN 2 GROEL2 (PROTEIN CPN60-2) (GROEL PROTEIN 2) (65 KDA ANTIGEN) (HEAT SHOCK PROTEIN 65) (CELL WALL PROTEIN A) (ANTIGEN A)
Tcell_0675	LEPGVVAEKVRNLPAG	GI:2909515	457	472	60 KDA CHAPERONIN 2 GROEL2 (PROTEIN CPN60-2) (GROEL PROTEIN 2) (65 KDA ANTIGEN) (HEAT SHOCK PROTEIN 65) (CELL WALL PROTEIN A) (ANTIGEN A)
Tcell_0676	AEKVRNLPAGHGLNAQ	GI:2909515	463	478	60 KDA CHAPERONIN 2 GROEL2 (PROTEIN CPN60-2) (GROEL PROTEIN 2) (65 KDA ANTIGEN) (HEAT SHOCK PROTEIN 65) (CELL WALL PROTEIN A) (ANTIGEN A)
Tcell_0677	LPAGHGLNAQTGVYED	GI:2909515	469	484	60 KDA CHAPERONIN 2 GROEL2 (PROTEIN CPN60-2) (GROEL PROTEIN 2) (65 KDA ANTIGEN) (HEAT SHOCK PROTEIN 65) (CELL WALL PROTEIN A) (ANTIGEN A)
Tcell_0678	VYEDLLAAGVADPVKV	GI:2909515	481	496	60 KDA CHAPERONIN 2 GROEL2 (PROTEIN CPN60-2) (GROEL PROTEIN 2) (65 KDA ANTIGEN) (HEAT SHOCK PROTEIN 65) (CELL WALL PROTEIN A) (ANTIGEN A)
Tcell_0679	TIAYDEEARR	GI:2909515	4	13	60 KDA CHAPERONIN 2 GROEL2 (PROTEIN CPN60-2) (GROEL PROTEIN 2) (65 KDA ANTIGEN) (HEAT SHOCK PROTEIN 65) (CELL WALL PROTEIN A) (ANTIGEN A)
Tcell_0680	QDAYNAAGGHNAVFNF	GI:398979	281	296	Antigen 85-B precursor (85B) (Extracellular alpha-antigen) (Antigen 85 complex B) (Ag85B) (Mycolyl transferase 85B) (Fibronectin-binding protein B) (30 kDa extracellular protein)
Tcell_0681	GVITVEESNTFGLQLELTEG	GI:2909515	171	190	60 KDA CHAPERONIN 2 GROEL2 (PROTEIN CPN60-2) (GROEL PROTEIN 2) (65 KDA ANTIGEN) (HEAT SHOCK PROTEIN 65) (CELL WALL PROTEIN A) (ANTIGEN A)
Tcell_0682	FGLQLELTEGMRFDKGYISG	GI:2909515	181	200	60 KDA CHAPERONIN 2 GROEL2 (PROTEIN CPN60-2) (GROEL PROTEIN 2) (65 KDA ANTIGEN) (HEAT SHOCK PROTEIN 65) (CELL WALL PROTEIN A) (ANTIGEN A)
Tcell_0683	DLSLLGKARKVVVTKDETTI	GI:2909515	311	330	60 KDA CHAPERONIN 2 GROEL2 (PROTEIN CPN60-2) (GROEL PROTEIN 2) (65 KDA ANTIGEN) (HEAT SHOCK PROTEIN 65) (CELL WALL PROTEIN A) (ANTIGEN A)
Tcell_0684	VVVTKDETTIVEGAGDTDAI	GI:2909515	321	340	60 KDA CHAPERONIN 2 GROEL2 (PROTEIN CPN60-2) (GROEL PROTEIN 2) (65 KDA ANTIGEN) (HEAT SHOCK PROTEIN 65) (CELL WALL PROTEIN A) (ANTIGEN A)
Tcell_0685	AGGGVTLLQAAPTLDELKLE	GI:2909515	411	430	60 KDA CHAPERONIN 2 GROEL2 (PROTEIN CPN60-2) (GROEL PROTEIN 2) (65 KDA ANTIGEN) (HEAT SHOCK PROTEIN 65) (CELL WALL PROTEIN A) (ANTIGEN A)
Tcell_0686	APTLDELKLEGDEATGANIV	GI:2909515	421	440	60 KDA CHAPERONIN 2 GROEL2 (PROTEIN CPN60-2) (GROEL PROTEIN 2) (65 KDA ANTIGEN) (HEAT SHOCK PROTEIN 65) (CELL WALL PROTEIN A) (ANTIGEN A)
Tcell_0687	AGIEAAASAIQGNVTS	GI:61223746	9	24	6 kDa early secretory antigenic target
Tcell_0688	AIQGNVTSIHSLLDEG	GI:61223746	17	32	6 kDa early secretory antigenic target
Tcell_0689	IHSLLDEGKQSLTKLA	GI:61223746	25	40	6 kDa early secretory antigenic target
Tcell_0690	KQSLTKLAAAWGGSGS	GI:61223746	33	48	6 kDa early secretory antigenic target
Tcell_0691	AAWGGSGSEAYQGVQQ	GI:61223746	41	56	6 kDa early secretory antigenic target
Tcell_0692	EAYQGVQQKWDATATE	GI:61223746	49	64	6 kDa early secretory antigenic target
Tcell_0693	KWDATATELNNALQNL	GI:61223746	57	72	6 kDa early secretory antigenic target
Tcell_0694	ARTISEAGQAMASTEG	GI:61223746	73	88	6 kDa early secretory antigenic target
Tcell_0695	STHEANTMAMMARDT	GI:61223751	74	88	ESAT-6-like protein esxH
Tcell_0696	NAAFSKLPAST	GI:61228252	103	113	Immunogenic protein MPB70 precursor
Tcell_0697	TQAMATTPSLPEIAANHITQ	GI:31795047	97	116	PPE FAMILY PROTEIN
Tcell_0698	SLPEIAANHITQAVLTATNF	GI:31795047	105	124	PPE FAMILY PROTEIN
Tcell_0699	HITQAVLTATNFFGINTIPI	GI:31795047	113	132	PPE FAMILY PROTEIN
Tcell_0700	ATNFFGINTIPIALTEMDYF	GI:31795047	121	140	PPE FAMILY PROTEIN
Tcell_0701	TIPIALTEMDYFIRMWNQAA	GI:31795047	129	148	PPE FAMILY PROTEIN
Tcell_0702	PGGWVEADEDTFYDRAQEYS	GI:31795053	17	36	HYPOTHETICAL ALANINE AND PROLINE RICH PROTEIN
Tcell_0703	RVTDVLDTCRQQKGHVFEGG	GI:31795053	41	60	HYPOTHETICAL ALANINE AND PROLINE RICH PROTEIN
Tcell_0704	CRQQKGHVFEGGLWSGGAAN	GI:31795053	49	68	HYPOTHETICAL ALANINE AND PROLINE RICH PROTEIN
Tcell_0705	FEGGLWSGGAANAANGALGA	GI:31795053	57	76	HYPOTHETICAL ALANINE AND PROLINE RICH PROTEIN
Tcell_0706	GAANAANGALGANINQLMTL	GI:31795053	65	84	HYPOTHETICAL ALANINE AND PROLINE RICH PROTEIN
Tcell_0707	ALGANINQLMTLQDYLATVI	GI:31795053	73	92	HYPOTHETICAL ALANINE AND PROLINE RICH PROTEIN
Tcell_0708	LQSLGAEIAVEQAALQ	GI:31791467	25	40	LOW MOLECULAR WEIGHT PROTEIN ANTIGEN 7 CFP7 (10 kDa ANTIGEN) (CFP-7) (PROTEIN TB10.4)
Tcell_0709	EIAVEQAALQSAWQGD	GI:31791467	31	46	LOW MOLECULAR WEIGHT PROTEIN ANTIGEN 7 CFP7 (10 kDa ANTIGEN) (CFP-7) (PROTEIN TB10.4)
Tcell_0710	MSQIMYNYPAMMAHAG	GI:31794197	1	16	PUTATIVE SECRETED ESAT-6 LIKE PROTEIN 9 TB10.3
Tcell_0711	NYPAMMAHAGDMAGYA	GI:31794197	7	22	PUTATIVE SECRETED ESAT-6 LIKE PROTEIN 9 TB10.3
Tcell_0712	AHAGDMAGYAGTLQSL	GI:31794197	13	28	PUTATIVE SECRETED ESAT-6 LIKE PROTEIN 9 TB10.3
Tcell_0713	AGYAGTLQSLGADIAS	GI:31794197	19	34	PUTATIVE SECRETED ESAT-6 LIKE PROTEIN 9 TB10.3
Tcell_0714	SGTHESNTMAMLARDG	GI:31794197	73	88	PUTATIVE SECRETED ESAT-6 LIKE PROTEIN 9 TB10.3
Tcell_0715	MAMLARDGAEAAKWGG	GI:31794197	81	96	PUTATIVE SECRETED ESAT-6 LIKE PROTEIN 9 TB10.3
Tcell_0716	LNNALQNLARTISEAG	GI:61223746	65	80	6 kDa early secretory antigenic target
Tcell_0717	MAEMKTDAATLAQEAGNF	GI:31795048	1	18	10 KDA CULTURE FILTRATE ANTIGEN LHP (CFP10)
Tcell_0718	QEAGNFERISGDLKTQ	GI:31795048	13	28	10 KDA CULTURE FILTRATE ANTIGEN LHP (CFP10)
Tcell_0719	VVRFQEAANKQKQELDEI	GI:31795048	55	72	10 KDA CULTURE FILTRATE ANTIGEN LHP (CFP10)
Tcell_0720	NIRQAGVQYSRADEEQQQ	GI:31795048	75	92	10 KDA CULTURE FILTRATE ANTIGEN LHP (CFP10)
Tcell_0721	IRQAGVQYSR	GI:61223749	76	85	ESAT-6-like protein esxB
Tcell_0722	TFGLQLELTEGMRFDKG	GI:61221045	180	196	60 kDa chaperonin 2
Tcell_0723	GLEPGVVAEK	GI:2909515	456	465	60 KDA CHAPERONIN 2 GROEL2 (PROTEIN CPN60-2) (GROEL PROTEIN 2) (65 KDA ANTIGEN) (HEAT SHOCK PROTEIN 65) (CELL WALL PROTEIN A) (ANTIGEN A)
Tcell_0724	EKKGWAPTITNDGVSIAKEIE	SRC280048	-	-	60 kDa chaperonin 2
Tcell_0725	VIKAGAATEVELKERKHRIEDAVRNAKAAVEEG	GI:61221043	376	408	60 kDa chaperonin 2
Tcell_0726	DAVRNAKAAVE	GI:61221043	396	406	60 kDa chaperonin 2
Tcell_0727	ALQNAASIA	GI:61221045	500	508	60 kDa chaperonin 2
Tcell_0728	SALQNAASIA	GI:61221045	499	508	60 kDa chaperonin 2
Tcell_0729	AAGNVNI	GI:61227681	70	76	Lipoprotein lpqH precursor
Tcell_0730	VNKSFEI	GI:61227681	148	154	Lipoprotein lpqH precursor
Tcell_0731	RYPNVT	GI:129538	75	80	Phosphate-binding protein pstS 1 precursor
Tcell_0732	NQAISMI	GI:129538	295	301	Phosphate-binding protein pstS 1 precursor
Tcell_0733	ITVGLSRGWSLIKSVRLGNA	GI:15609166	271	290	Probable phosphofructokinase PfkB (PHOSPHOHEXOKINASE)
Tcell_0734	LTAAAQYMREHDIGALPICG	GI:15609763	21	40	hypothetical protein Rv2626c
Tcell_0735	GELARDSIYYVDANASIQEM	GI:15609763	71	90	hypothetical protein Rv2626c
Tcell_0736	RHLPEHAIVQFVKAICSPMA	GI:15609763	121	140	hypothetical protein Rv2626c
Tcell_0737	FVKAICSPMALAS	GI:15609763	131	143	hypothetical protein Rv2626c
Tcell_0738	VGIVTEADIARHLPEHAIVQ	GI:15609763	111	130	hypothetical protein Rv2626c
Tcell_0739	VLSGAMGPFMHTGLYVAQSW	GI:15609764	21	40	hypothetical protein Rv2627c
Tcell_0740	LPIARPTIALAAQAFRDEIV	GI:15609764	51	70	hypothetical protein Rv2627c
Tcell_0741	ASLEEGLACAILGVPVADLI	GI:15609764	281	300	hypothetical protein Rv2627c
Tcell_0742	IRAVGPYAWAGRCGRIGRWG	GI:15609765	11	30	hypothetical protein Rv2628
Tcell_0743	DWPAAYAIGEHLSVEIAVAV	GI:15609765	101	120	hypothetical protein Rv2628
Tcell_0744	MSTQRPRHSGIRAVGPYAWA	GI:15609765	1	20	hypothetical protein Rv2628
Tcell_0745	IYYVDANASI	GI:15609763	78	87	hypothetical protein Rv2626c
Tcell_0746	EEYLILSARDVLAVVSK	GI:38605709	84	100	10 kDa chaperonin
Tcell_0747	KRGIEKAVEKVTETLLKDAKEV	SRC280048	-	-	60 kDa chaperonin 2
Tcell_0748	KGYISGYFVTDPERQEAVLEDPYIL	GI:121636354	195	219	60 KDA chaperonin 2 groel2
Tcell_0749	PALDKLKLTGDEATGA	SRC280048	-	-	60 kDa chaperonin 2
Tcell_0750	AKAAVEEGIVAGGGV	GI:2909515	401	415	60 KDA CHAPERONIN 2 GROEL2 (PROTEIN CPN60-2) (GROEL PROTEIN 2) (65 KDA ANTIGEN) (HEAT SHOCK PROTEIN 65) (CELL WALL PROTEIN A) (ANTIGEN A)
Tcell_0751	APLKQIAFNSGLEPG	GI:2909515	446	460	60 KDA CHAPERONIN 2 GROEL2 (PROTEIN CPN60-2) (GROEL PROTEIN 2) (65 KDA ANTIGEN) (HEAT SHOCK PROTEIN 65) (CELL WALL PROTEIN A) (ANTIGEN A)
Tcell_0752	VRNLPAGHGLNAQTG	GI:2909515	466	480	60 KDA CHAPERONIN 2 GROEL2 (PROTEIN CPN60-2) (GROEL PROTEIN 2) (65 KDA ANTIGEN) (HEAT SHOCK PROTEIN 65) (CELL WALL PROTEIN A) (ANTIGEN A)
Tcell_0753	MRIKIFMLVTAVVLLCCSGV	GI:61228242	1	20	Immunogenic protein MPB64 precursor
Tcell_0754	CQIQMSDPAYNINISLPSYY	GI:61228242	41	60	Immunogenic protein MPB64 precursor
Tcell_0755	GLDPVNYQNFAVTNDGVIFF	GI:61228242	181	200	Immunogenic protein MPB64 precursor
Tcell_0756	PDQKSLENYIAQTRDKFLSA	GI:61228242	61	80	Immunogenic protein MPB64 precursor
Tcell_0757	DTDPLPVVFPIVQGELSKQT	GI:61228242	151	170	Immunogenic protein MPB64 precursor
Tcell_0758	AVVLLCCSGVATAAPKTYCE	GI:61228242	11	30	Immunogenic protein MPB64 precursor
Tcell_0759	AQQVNYNLP	GI:129538	129	137	Phosphate-binding protein pstS 1 precursor
Tcell_0760	AEMKTDAATLA	GI:61223749	2	12	ESAT-6-like protein esxB
Tcell_0761	AEMKTDAA	GI:61223749	2	9	ESAT-6-like protein esxB
Tcell_0762	TAAQAAVVRF	GI:61223749	49	58	ESAT-6-like protein esxB
Tcell_0763	EMKTDAATL	GI:61223749	3	11	ESAT-6-like protein esxB
Tcell_0764	NIRQAGVQY	GI:61223749	75	83	ESAT-6-like protein esxB
Tcell_0765	ELPQWLSANR	GI:398979	144	153	Antigen 85-B precursor (85B) (Extracellular alpha-antigen) (Antigen 85 complex B) (Ag85B) (Mycolyl transferase 85B) (Fibronectin-binding protein B) (30 kDa extracellular protein)
Tcell_0766	AAHARFVAA	GI:81669511	53	61	Hypothetical protein esxG (PE family protein)
Tcell_0767	LLDAHIPQL	GI:81669511	3	11	Hypothetical protein esxG (PE family protein)
Tcell_0768	ASPVAQSYL	GI:81669191	61	69	LOW MOLECULAR WEIGHT T-CELL ANTIGEN TB8.4 (Hypothetical protein)
Tcell_0769	AVINTTCNYGQ	GI:81669191	33	43	LOW MOLECULAR WEIGHT T-CELL ANTIGEN TB8.4 (Hypothetical protein)
Tcell_0770	FGLQLEL	GI:2909515	181	187	60 KDA CHAPERONIN 2 GROEL2 (PROTEIN CPN60-2) (GROEL PROTEIN 2) (65 KDA ANTIGEN) (HEAT SHOCK PROTEIN 65) (CELL WALL PROTEIN A) (ANTIGEN A)
Tcell_0771	LTATNFFGINTIPIA	GI:57117164	119	133	PPE FAMILY PROTEIN
Tcell_0772	YFIRMWNQAALAMEV	GI:57117164	139	153	PPE FAMILY PROTEIN
Tcell_0773	LDPGASQSTTNPIFG	GI:57117164	174	188	PPE FAMILY PROTEIN
Tcell_0774	AAKLAGLVFPQPPAP	GI:2960230	16	30	CONSERVED HYPOTHETICAL ALANINE RICH PROTEIN
Tcell_0775	ESLVSDGLPGVKAAL	GI:2960230	51	65	CONSERVED HYPOTHETICAL ALANINE RICH PROTEIN
Tcell_0776	DTFYDRAQEYSQVLQ	GI:15843510	26	40	hypothetical protein MT3993
Tcell_0777	LQSLGADIASEQAVLS	GI:31794197	25	40	PUTATIVE SECRETED ESAT-6 LIKE PROTEIN 9 TB10.3
Tcell_0778	DIASEQAVLSSAWQGD	GI:31794197	31	46	PUTATIVE SECRETED ESAT-6 LIKE PROTEIN 9 TB10.3
Tcell_0779	AVLSSAWQGDTGITYQ	GI:31794197	37	52	PUTATIVE SECRETED ESAT-6 LIKE PROTEIN 9 TB10.3
Tcell_0780	WQGDTGITYQGWQTQW	GI:31794197	43	58	PUTATIVE SECRETED ESAT-6 LIKE PROTEIN 9 TB10.3
Tcell_0781	ITYQGWQTQWNQALED	GI:31794197	49	64	PUTATIVE SECRETED ESAT-6 LIKE PROTEIN 9 TB10.3
Tcell_0782	QTQWNQALEDLVRAYQ	GI:31794197	55	70	PUTATIVE SECRETED ESAT-6 LIKE PROTEIN 9 TB10.3
Tcell_0783	ALEDLVRAYQSMSGTH	GI:31794197	61	76	PUTATIVE SECRETED ESAT-6 LIKE PROTEIN 9 TB10.3
Tcell_0784	RAYQSMSGTHESNTMA	GI:31794197	67	82	PUTATIVE SECRETED ESAT-6 LIKE PROTEIN 9 TB10.3
Tcell_0785	RPGLDELSFTLTGNPNRPDGGILT	GI:57117005	376	399	PPE FAMILY PROTEIN
Tcell_0786	RPGLDELSFTLT	GI:57117005	376	387	PPE FAMILY PROTEIN
Tcell_0787	LSFTLTGNPNRP	GI:57117005	382	393	PPE FAMILY PROTEIN
Tcell_0788	GNPNRPDGGILT	GI:57117005	388	399	PPE FAMILY PROTEIN
Tcell_0789	EESNTFGLQLELTEG	GI:61221043	176	190	60 kDa chaperonin 2
Tcell_0790	TTPASSPVTLAETGSTLLYPL	GI:129538	44	64	Phosphate-binding protein pstS 1 precursor
Tcell_0791	LFNLWGPAFHERYPNVTITA	GI:129538	64	83	Phosphate-binding protein pstS 1 precursor
Tcell_0792	GASDAYLSEGDMAAHKGLMN	GI:129538	103	122	Phosphate-binding protein pstS 1 precursor
Tcell_0793	IALAISAQQVNYNLPGVSEHL	GI:129538	123	143	Phosphate-binding protein pstS 1 precursor
Tcell_0794	RYPNVTI	GI:129538	75	81	Phosphate-binding protein pstS 1 precursor
Tcell_0795	TASGLVIPDTAKEKPQE	GI:116200	24	40	10 kDa chaperonin
Tcell_0796	MTEQQWNFAGIEAAA	GI:61223745	1	15	6 kDa early secretory antigenic target
Tcell_0797	GCSSNKSTTGSGETTTAAGT	GI:61227681	21	40	Lipoprotein lpqH precursor
Tcell_0798	TASPGAASGPKVVIDGKDQN	GI:61227681	41	60	Lipoprotein lpqH precursor
Tcell_0799	KVVIDGKDQNVTGSVVCTTA	GI:61227681	51	70	Lipoprotein lpqH precursor
Tcell_0800	DGNPPEVKSVGLGNVNGVTL	GI:61227681	91	110	Lipoprotein lpqH precursor
Tcell_0801	AGNVNIAIGGAATGIAAVLTD	GI:61227681	71	91	Lipoprotein lpqH precursor
Tcell_0802	AATGIAAVLTDGNPPEVKSV	GI:61227681	81	100	Lipoprotein lpqH precursor
Tcell_0803	GLGNVNGVTLGYTSGTGQGN	GI:61227681	101	120	Lipoprotein lpqH precursor
Tcell_0804	GYTSGTGQGNASATKDGSHY	GI:61227681	111	130	Lipoprotein lpqH precursor
Tcell_0805	TIPEALAAV	GI:51832320	6	14	PE_PGRS 33
Tcell_0806	ALGGGATGV	GI:51832320	385	393	PE_PGRS 33
Tcell_0807	QMPYQPVQSPTQVEA	GI:148823490	141	155	lipoprotein lppO
Tcell_0808	PVEYLQVPSPSMGRD	GI:75391422	50	64	Secreted antigen Ag85A
Tcell_0809	FAGIEAAASAIQGNV	GI:61223745	8	22	6 kDa early secretory antigenic target
Tcell_0810	LLDEGKQSL	GI:61223745	28	36	6 kDa early secretory antigenic target
Tcell_0811	SEFAYGSFVRTVSLP	GI:61217071	91	105	14 kDa antigen
Tcell_0812	LRPTFDTRLMRLEDEMKEGR	GI:61217071	31	50	14 kDa antigen
Tcell_0813	EQRDRILIITINRPKAKNAV	GI:15607363	17	36	enoyl-CoA hydratase
Tcell_0814	EVLVEQRDRILIITINR	GI:15607363	13	29	enoyl-CoA hydratase
Tcell_0815	TMFAEQMKILVPVFTSND	GI:15607363	226	243	enoyl-CoA hydratase
Tcell_0816	QIPQYKHSVVMGVNKAKVPG	GI:15839693	156	175	hypothetical protein MT0322
Tcell_0817	RRARWVVRMLTSLLMFPGRD	GI:15608395	151	170	PROBABLE TRANSCRIPTIONAL REGULATORY PROTEIN
Tcell_0818	TIGDTTIPAGRRVLLLYGSA	GI:15608396	302	321	PROBA BLE CYTOCHROME P450 130 CYP130
Tcell_0819	HAVYRTMMMHLLRLARSFGVLPV	GI:15609114	142	164	hypothetical protein Rv1977
Tcell_0820	GMLRERQHRLLYLASA	GI:15609114	47	62	hypothetical protein Rv1977
Tcell_0821	ALRRLKGFDQILKLMSGMLR	GI:15609114	31	50	hypothetical protein Rv1977
Tcell_0822	SLVRHRRQQRDALCLSSTQI	GI:15841456	2	21	immunogenic protein MPB64/MPT64
Tcell_0823	ERLHVTPSAVSQRIKSLEQQ	GI:15609122	28	47	chromosome replication initiation inhibitor protein
Tcell_0824	SQRIKSLEQQVGQVLVVREK	GI:15609122	38	57	chromosome replication initiation inhibitor protein
Tcell_0825	AERLHVTPSAVSQRIKSLEQ	GI:15609122	27	46	chromosome replication initiation inhibitor protein
Tcell_0826	HVYLDTVVLLGALAN	GI:15609123	123	137	PROBABLE CONSERVED INTEGRAL MEMBRANE PROTEIN
Tcell_0827	LNIYVRRWRTALHATVSALIVAI	GI:15609124	4	26	POSSIBLE CHITINASE
Tcell_0828	EARHVIPFSALCLRLSQLGG	GI:15609795	101	120	POSSIBLE PROPHAGE PROTEIN
Tcell_0829	DIGLHIIVTCQMSQAYKATMDK	GI:15843502	503	524	FtsK/SpoIIIE family protein
Tcell_0830	AVYLLDGLR	GI:398979	75	83	Antigen 85-B precursor (85B) (Extracellular alpha-antigen) (Antigen 85 complex B) (Ag85B) (Mycolyl transferase 85B) (Fibronectin-binding protein B) (30 kDa extracellular protein)
Tcell_0831	YLLDGLRAQ	GI:398979	77	85	Antigen 85-B precursor (85B) (Extracellular alpha-antigen) (Antigen 85 complex B) (Ag85B) (Mycolyl transferase 85B) (Fibronectin-binding protein B) (30 kDa extracellular protein)
Tcell_0832	WYYQSGLSI	GI:398979	100	108	Antigen 85-B precursor (85B) (Extracellular alpha-antigen) (Antigen 85 complex B) (Ag85B) (Mycolyl transferase 85B) (Fibronectin-binding protein B) (30 kDa extracellular protein)
Tcell_0833	FLTSELPQW	GI:398979	140	148	Antigen 85-B precursor (85B) (Extracellular alpha-antigen) (Antigen 85 complex B) (Ag85B) (Mycolyl transferase 85B) (Fibronectin-binding protein B) (30 kDa extracellular protein)
Tcell_0834	SMAGSSAMI	GI:398979	166	174	Antigen 85-B precursor (85B) (Extracellular alpha-antigen) (Antigen 85 complex B) (Ag85B) (Mycolyl transferase 85B) (Fibronectin-binding protein B) (30 kDa extracellular protein)
Tcell_0835	FIYAGSLSA	GI:398979	183	191	Antigen 85-B precursor (85B) (Extracellular alpha-antigen) (Antigen 85 complex B) (Ag85B) (Mycolyl transferase 85B) (Fibronectin-binding protein B) (30 kDa extracellular protein)
Tcell_0836	IYAGSLSAL	GI:398979	184	192	Antigen 85-B precursor (85B) (Extracellular alpha-antigen) (Antigen 85 complex B) (Ag85B) (Mycolyl transferase 85B) (Fibronectin-binding protein B) (30 kDa extracellular protein)
Tcell_0837	GMGPSLIGL	GI:398979	198	206	Antigen 85-B precursor (85B) (Extracellular alpha-antigen) (Antigen 85 complex B) (Ag85B) (Mycolyl transferase 85B) (Fibronectin-binding protein B) (30 kDa extracellular protein)
Tcell_0838	GPSLIGLAM	GI:398979	200	208	Antigen 85-B precursor (85B) (Extracellular alpha-antigen) (Antigen 85 complex B) (Ag85B) (Mycolyl transferase 85B) (Fibronectin-binding protein B) (30 kDa extracellular protein)
Tcell_0839	AMGDAGGYK	GI:398979	207	215	Antigen 85-B precursor (85B) (Extracellular alpha-antigen) (Antigen 85 complex B) (Ag85B) (Mycolyl transferase 85B) (Fibronectin-binding protein B) (30 kDa extracellular protein)
Tcell_0840	IPKLVANNT	GI:398979	237	245	Antigen 85-B precursor (85B) (Extracellular alpha-antigen) (Antigen 85 complex B) (Ag85B) (Mycolyl transferase 85B) (Fibronectin-binding protein B) (30 kDa extracellular protein)
Tcell_0841	ENFVRSSNL	GI:398979	270	278	Antigen 85-B precursor (85B) (Extracellular alpha-antigen) (Antigen 85 complex B) (Ag85B) (Mycolyl transferase 85B) (Fibronectin-binding protein B) (30 kDa extracellular protein)
Tcell_0842	FVRSSNLKF	GI:398979	272	280	Antigen 85-B precursor (85B) (Extracellular alpha-antigen) (Antigen 85 complex B) (Ag85B) (Mycolyl transferase 85B) (Fibronectin-binding protein B) (30 kDa extracellular protein)
Tcell_0843	DIKVQFQSG	GI:398979	61	69	Antigen 85-B precursor (85B) (Extracellular alpha-antigen) (Antigen 85 complex B) (Ag85B) (Mycolyl transferase 85B) (Fibronectin-binding protein B) (30 kDa extracellular protein)
Tcell_0844	GQSSFYSDWY	GI:398979	114	123	Antigen 85-B precursor (85B) (Extracellular alpha-antigen) (Antigen 85 complex B) (Ag85B) (Mycolyl transferase 85B) (Fibronectin-binding protein B) (30 kDa extracellular protein)
Tcell_0845	CQTYKWETF	GI:398979	132	140	Antigen 85-B precursor (85B) (Extracellular alpha-antigen) (Antigen 85 complex B) (Ag85B) (Mycolyl transferase 85B) (Fibronectin-binding protein B) (30 kDa extracellular protein)
Tcell_0846	QSSFYSDWY	GI:398979	115	123	Antigen 85-B precursor (85B) (Extracellular alpha-antigen) (Antigen 85 complex B) (Ag85B) (Mycolyl transferase 85B) (Fibronectin-binding protein B) (30 kDa extracellular protein)
Tcell_0847	DAATAQTLQAFLHWAITD	GI:129538	325	342	Phosphate-binding protein pstS 1 precursor
Tcell_0848	SGNFLLPDAQSIQAAAAGFA	GI:129538	270	289	Phosphate-binding protein pstS 1 precursor
Tcell_0849	APDGYPIINYEYAIVNNRQK	GI:129538	305	324	Phosphate-binding protein pstS 1 precursor
Tcell_0850	DTFLFTQYL	GI:129538	191	199	Phosphate-binding protein pstS 1 precursor
Tcell_0851	ALGENGNGGM	GI:129538	225	234	Phosphate-binding protein pstS 1 precursor
Tcell_0852	GCVAYIGI	GI:129538	243	250	Phosphate-binding protein pstS 1 precursor
Tcell_0853	YPIINYEYAI	GI:129538	309	318	Phosphate-binding protein pstS 1 precursor
Tcell_0854	AIVNNRQKD	GI:129538	317	325	Phosphate-binding protein pstS 1 precursor
Tcell_0855	IAALNPGVNLPGTAVVPLHR	GI:129538	166	185	Phosphate-binding protein pstS 1 precursor
Tcell_0856	ETPGCVAYIGISFLDQASQR	GI:129538	240	259	Phosphate-binding protein pstS 1 precursor
Tcell_0857	ISFLDQASQRGLGEAQLGNS	GI:129538	250	269	Phosphate-binding protein pstS 1 precursor
Tcell_0858	GLGEAQLGNSSGNFLLPDAQ	GI:129538	260	279	Phosphate-binding protein pstS 1 precursor
Tcell_0859	DAATAQTLQAFLHWAITDG	GI:129538	325	343	Phosphate-binding protein pstS 1 precursor
Tcell_0860	MANPMSPVNKSFEIEVTCS	GI:61227681	141	159	Lipoprotein lpqH precursor
Tcell_0861	AQQVNYNLPG	GI:129538	129	138	Phosphate-binding protein pstS 1 precursor
Tcell_0862	NYEYAIVNNR	GI:129538	313	322	Phosphate-binding protein pstS 1 precursor
Tcell_0863	MAKTIAYDEEARR	GI:2909515	1	13	60 KDA CHAPERONIN 2 GROEL2 (PROTEIN CPN60-2) (GROEL PROTEIN 2) (65 KDA ANTIGEN) (HEAT SHOCK PROTEIN 65) (CELL WALL PROTEIN A) (ANTIGEN A)
Tcell_0864	AKVNIKPLEDKIL	GI:38605709	2	14	10 kDa chaperonin
Tcell_0865	YYQSGLSIVM	GI:149936	101	110	alpha-antigen
Tcell_0866	AAVVLPGLVGLAGGAATAGA	GI:149936	21	40	alpha-antigen
Tcell_0867	AAIGLSMAGSSAMILAAYHP	GI:149936	161	180	alpha-antigen
Tcell_0868	QQFIYAGSLSALLDPSQGMG	GI:149936	181	200	alpha-antigen
Tcell_0869	ALLDPSQGMGLIGLAMGDAG	GI:149936	191	210	alpha-antigen
Tcell_0870	GYKAADMWGPSSDPAWERND	GI:149936	211	230	alpha-antigen
Tcell_0871	SSDPAWERNDPTQQIPKLVA	GI:149936	221	240	alpha-antigen
Tcell_0872	PTQQIPKLVANNTRLWVYCG	GI:149936	231	250	alpha-antigen
Tcell_0873	NNTRLWVYCGNGTPNELGGA	GI:149936	241	260	alpha-antigen
Tcell_0874	NGTPNELGGANIPAEFLENF	GI:149936	251	270	alpha-antigen
Tcell_0875	AMKGDLQSSLGAG	GI:149936	311	323	alpha-antigen
Tcell_0876	KFSDPSKPNGQIWTGVIG	GI:7387897	227	244	Alanine and proline-rich secreted protein apa precursor
Tcell_0877	QIMYNYPAM	GI:61223751	3	11	ESAT-6-like protein esxH
Tcell_0878	IDQVESTAGSLQGQWR	GI:31795048	29	44	10 KDA CULTURE FILTRATE ANTIGEN LHP (CFP10)
Tcell_0879	AGTAAQAAVVRFQEAANK	GI:31795048	47	64	10 KDA CULTURE FILTRATE ANTIGEN LHP (CFP10)
Tcell_0880	QKQELDEISTNIRQAGVQYS	GI:31795048	65	84	10 KDA CULTURE FILTRATE ANTIGEN LHP (CFP10)
Tcell_0881	GVITVEESNTFGLQLELTEGMRFDKGYISG	GI:121636354	171	200	60 KDA chaperonin 2 groel2
Tcell_0882	VYAGAMSGL	GI:75391422	187	195	Secreted antigen Ag85A
Tcell_0883	QDAYNAGGGHNGVFD	GI:61217891	284	298	Antigen 85-A precursor
Tcell_0884	THSWEYWGAQLNAMKPDLQ	GI:61217891	304	322	Antigen 85-A precursor
Tcell_0885	QDAYNAAGGHNAVFN	GI:398979	281	295	Antigen 85-B precursor (85B) (Extracellular alpha-antigen) (Antigen 85 complex B) (Ag85B) (Mycolyl transferase 85B) (Fibronectin-binding protein B) (30 kDa extracellular protein)
Tcell_0886	SSTHEANTMAMMARD	GI:61223751	73	87	ESAT-6-like protein esxH
Tcell_0887	FSRPGLPVEYLQVPSPSMG	GI:75391421	41	59	Secreted antigen Ag85B
Tcell_0888	IMYNYPAML	GI:61223751	4	12	ESAT-6-like protein esxH
Tcell_0889	LAGKGISVV	GI:61228354	87	95	MPT51/MPB51 antigen precursor
Tcell_0890	AQLLTEFAI	GI:15842579	254	262	PPE family protein
Tcell_0891	NLLVTGFDT	GI:167969925	260	268	PE-PGRS family protein
Tcell_0892	TLAGKGISVV	GI:61228354	86	95	MPT51/MPB51 antigen precursor
Tcell_0893	TQIDQVESTAGSL	GI:166787282	27	39	10 kda culture filtrate antigen esxB
Tcell_0894	DQVESTAGSLQGQWR	GI:166787282	30	44	10 kda culture filtrate antigen esxB
Tcell_0895	ATLAQEAGNFERISGDLK	GI:61223749	9	26	ESAT-6-like protein esxB
Tcell_0896	NFERISGDLKTQIDQV	GI:61223749	17	32	ESAT-6-like protein esxB
Tcell_0897	GDLKTQIDQVESTAGSL	GI:61223749	23	39	ESAT-6-like protein esxB
Tcell_0898	DQVESTAGSLQGQWRGAA	GI:61223749	30	47	ESAT-6-like protein esxB
Tcell_0899	AAGTAAQAAVVRFQEAA	GI:61223749	46	62	ESAT-6-like protein esxB
Tcell_0900	AAVVRFQEAANKQKQEL	GI:61223749	53	69	ESAT-6-like protein esxB
Tcell_0901	ELDEISTNIRQAGVQYSR	GI:61223749	68	85	ESAT-6-like protein esxB
Tcell_0902	IRQAGVQYSRADEEQQQA	GI:61223749	76	93	ESAT-6-like protein esxB
Tcell_0903	SRADEEQQQALSSQMGF	GI:61223749	84	100	ESAT-6-like protein esxB
Tcell_0904	MTEQQWNFAGIEAAASAI	GI:61223745	1	18	6 kDa early secretory antigenic target
Tcell_0905	AIQGNVTSIHSLLDEGK	GI:61223745	17	33	6 kDa early secretory antigenic target
Tcell_0906	SIHSLLDEGKQSLTKLAA	GI:61223745	24	41	6 kDa early secretory antigenic target
Tcell_0907	GKQSLTKLAAAWGGSGSEA	GI:61223745	32	50	6 kDa early secretory antigenic target
Tcell_0908	AAWGGSGSEAYQGVQQKW	GI:61223745	41	58	6 kDa early secretory antigenic target
Tcell_0909	EAYQGVQQKWDATATEL	GI:61223745	49	65	6 kDa early secretory antigenic target
Tcell_0910	VQQKWDATATELNNAL	GI:61223745	54	69	6 kDa early secretory antigenic target
Tcell_0911	ATATELNNALQNLARTI	GI:61223745	60	76	6 kDa early secretory antigenic target
Tcell_0912	NALQNLARTISEAGQAMA	GI:61223745	67	84	6 kDa early secretory antigenic target
Tcell_0913	TISEAGQAMASTEGNV	GI:61223745	75	90	6 kDa early secretory antigenic target
Tcell_0914	VITMLWHAMPPELNTARLMAGAGPA	SRC280030	-	-	Uncharacterized PPE family protein PPE19
Tcell_0915	ARLMAGAGPAPMLAAAAGWQTLSAA	GI:57117164	13	37	PPE FAMILY PROTEIN
Tcell_0916	AAGWQTLSAALDAQAVELTARLNSL	GI:57117164	28	52	PPE FAMILY PROTEIN
Tcell_0917	VELTARLNSLGEAWTGGGSDKALAA	GI:57117164	43	67	PPE FAMILY PROTEIN
Tcell_0918	GGGSDKALAAATPMVVWLQTASTQA	GI:57117164	58	82	PPE FAMILY PROTEIN
Tcell_0919	VWLQTASTQAKTRAMQATAQAAAYT	GI:57117164	73	97	PPE FAMILY PROTEIN
Tcell_0920	QATAQAAAYTQAMATTPSLPEIAAN	GI:57117164	88	112	PPE FAMILY PROTEIN
Tcell_0921	TPSLPEIAANHITQAVLTATNFFGI	GI:57117164	103	127	PPE FAMILY PROTEIN
Tcell_0922	VLTATNFFGINTIPIALTEMDYFIR	GI:57117164	118	142	PPE FAMILY PROTEIN
Tcell_0923	ALTEMDYFIRMWNQAALAMEVYQAE	GI:57117164	133	157	PPE FAMILY PROTEIN
Tcell_0924	ALAMEVYQAETAVNTLFEKLEPMAS	GI:57117164	148	172	PPE FAMILY PROTEIN
Tcell_0925	LFEKLEPMASILDPGASQSTTNPIF	GI:57117164	163	187	PPE FAMILY PROTEIN
Tcell_0926	ASQSTTNPIFGMPSPGSSTPVGQLP	GI:57117164	178	202	PPE FAMILY PROTEIN
Tcell_0927	GSSTPVGQLPPAATQTLGQLGEMSG	GI:57117164	193	217	PPE FAMILY PROTEIN
Tcell_0928	TLGQLGEMSGPMQQLTQPLQQVTSL	GI:57117164	208	232	PPE FAMILY PROTEIN
Tcell_0929	TQPLQQVTSLFSQVGGTGGGNPADE	GI:57117164	223	247	PPE FAMILY PROTEIN
Tcell_0930	GTGGGNPADEEAAQMGLLGTSPLSN	GI:57117164	238	262	PPE FAMILY PROTEIN
Tcell_0931	GLLGTSPLSNHPLAGGSGPSAGAGL	GI:57117164	253	277	PPE FAMILY PROTEIN
Tcell_0932	GSGPSAGAGLLRAESLPGAGGSLTR	GI:57117164	268	292	PPE FAMILY PROTEIN
Tcell_0933	LPGAGGSLTRTPLMSQLIEKPVAPS	GI:57117164	283	307	PPE FAMILY PROTEIN
Tcell_0934	QLIEKPVAPSVMPAAAAGSSATGGA	GI:57117164	298	322	PPE FAMILY PROTEIN
Tcell_0935	AAGSSATGGAAPVGAGAMGQGAQSG	GI:57117164	313	337	PPE FAMILY PROTEIN
Tcell_0936	GAMGQGAQSGGSTRPGLVAPAPLAQ	GI:57117164	328	352	PPE FAMILY PROTEIN
Tcell_0937	GLVAPAPLAQEREEDDEDDWDEEDD	GI:57117164	343	367	PPE FAMILY PROTEIN
Tcell_0938	ATNFFGINTIPIAL	GI:57117164	121	134	PPE FAMILY PROTEIN
Tcell_0939	FFGINTIPIA	GI:57117164	124	133	PPE FAMILY PROTEIN
Tcell_0940	EPQTVSNQL	SRC280030	-	-	Uncharacterized PPE family protein PPE19
Tcell_0941	QDAYNAAGGHNAVFNFPPNG	GI:75391421	281	300	Secreted antigen Ag85B
Tcell_0942	EQQWNFAGI	GI:61223745	3	11	6 kDa early secretory antigenic target
Tcell_0943	AFLIGYGLL	GI:15609123	78	86	PROBABLE CONSERVED INTEGRAL MEMBRANE PROTEIN
Tcell_0944	KWDATATEL	GI:61223745	57	65	6 kDa early secretory antigenic target
Tcell_0945	VYLDTVVLL	GI:15609123	124	132	PROBABLE CONSERVED INTEGRAL MEMBRANE PROTEIN
Tcell_0946	NYIPQQLAL	GI:7476157	490	498	hypothetical glycine-rich protein Rv3812 - Mycobacterium tuberculosis (strain H37RV)
Tcell_0947	AYVPYVAWL	GI:57117045	71	79	PPE family protein
Tcell_0948	EFQTVSNQL	GI:7476157	61	69	hypothetical glycine-rich protein Rv3812 - Mycobacterium tuberculosis (strain H37RV)
Tcell_0949	EKIGAELVKEVAKK	GI:61221043	66	79	60 kDa chaperonin 2
Tcell_0950	GLKRGIEKAVEKVTETL	GI:61221043	114	130	60 kDa chaperonin 2
Tcell_0951	QSIGDLIAEAMDKVGNEGV	GI:61221043	154	172	60 kDa chaperonin 2
Tcell_0952	YFVTDPERQEAVLED	GI:61221043	201	215	60 kDa chaperonin 2
Tcell_0953	AGKPLLIIAEDVEGE	GI:61221043	241	255	60 kDa chaperonin 2
Tcell_0954	AILTGGQVISEEVGL	GI:61221043	291	305	60 kDa chaperonin 2
Tcell_0955	AGRVAQIRQEIENSD	GI:61221043	341	355	60 kDa chaperonin 2
Tcell_0956	IEDAVRNAKAAVEEG	GI:61221043	394	408	60 kDa chaperonin 2
Tcell_0957	APTLDELKLEGDEAT	GI:61221043	421	435	60 kDa chaperonin 2
Tcell_0958	VYEDLLAAGVADPVK	GI:61221043	481	495	60 kDa chaperonin 2
Tcell_0959	KPEKEKASVPGGGDM	GI:61221043	521	535	60 kDa chaperonin 2
Tcell_0960	KASVPGGGDMGGMDF	GI:61221043	526	540	60 kDa chaperonin 2
Tcell_0961	VKVTRSALQNAASIA	GI:61221043	494	508	60 kDa chaperonin 2
Tcell_0962	QQWNFAGIEA	GI:15843506	4	13	early secretory antigenic target, 6 kDa
Tcell_0963	LKTQIDQVESTAGSL	GI:15611010	25	39	10 kDa culture filtrate antigen EsxB
Tcell_0964	GAAGTAAQAAVVRFQEAANKQKQ	GI:15611010	45	67	10 kDa culture filtrate antigen EsxB
Tcell_0965	GAAGTAAQAAVVRFQEAAN	GI:15611010	45	63	10 kDa culture filtrate antigen EsxB
Tcell_0966	LDEISTNIRQAGVQYSRAD	GI:15611010	69	87	10 kDa culture filtrate antigen EsxB
Tcell_0967	ARTISEAGQAMASTEGNVT	GI:15843506	73	91	early secretory antigenic target, 6 kDa
Tcell_0968	LQNLARTISEAGQAMASTEGNVT	GI:15843506	69	91	early secretory antigenic target, 6 kDa
Tcell_0969	LNNALQNLARTISEAGQAM	GI:15843506	65	83	early secretory antigenic target, 6 kDa
Tcell_0970	NSARMYGGAGAADLLAAAAA	GI:57117024	11	30	PPE family protein
Tcell_0971	VDFGALPPEVNSARMYGGAG	GI:15842308	21	40	PPE family protein
Tcell_0972	AADLLAAAAAWNGIAVEVST	GI:57117024	21	40	PPE family protein
Tcell_0973	WNGIAVEVSTAASSVGSVIT	GI:57117024	31	50	PPE family protein
Tcell_0974	AASSVGSVITRLSTEHWMGP	GI:57117024	41	60	PPE family protein
Tcell_0975	RLSTEHWMGPASLSMAAAVQ	GI:57117024	51	70	PPE family protein
Tcell_0976	PYLVWLTCTAESSALAAAQA	GI:57117024	71	90	PPE family protein
Tcell_0977	ESSALAAAQAMASAAAFETA	GI:57117024	81	100	PPE family protein
Tcell_0978	MASAAAFETAFALTVPPAEV	GI:57117024	91	110	PPE family protein
Tcell_0979	FALTVPPAEVVANRALLAEL	GI:57117024	101	120	PPE family protein
Tcell_0980	VANRALLAELTATNILGQNV	GI:57117024	111	130	PPE family protein
Tcell_0981	TATNILGQNVSAIAATEARY	GI:57117024	121	140	PPE family protein
Tcell_0982	SAIAATEARYGEMWAQDASA	GI:57117024	131	150	PPE family protein
Tcell_0983	GEMWAQDASAMYGYAAASAV	GI:57117024	141	160	PPE family protein
Tcell_0984	MYGYAAASAVAARLNPLTRP	GI:57117024	151	170	PPE family protein
Tcell_0985	SHITNPAGLAHQAAAVGQAG	GI:57117024	171	190	PPE family protein
Tcell_0986	HQAAAVGQAGASAFARQVGL	GI:57117024	181	200	PPE family protein
Tcell_0987	ASAFARQVGLSHLISDVADA	GI:57117024	191	210	PPE family protein
Tcell_0988	SHLISDVADAVLSFASPVMS	GI:57117024	201	220	PPE family protein
Tcell_0989	VLSFASPVMSAADTGLEAVR	GI:57117024	211	230	PPE family protein
Tcell_0990	AADTGLEAVRQFLNLDVPLF	GI:57117024	221	240	PPE family protein
Tcell_0991	QFLNLDVPLFVESAFHGLGG	GI:57117024	231	250	PPE family protein
Tcell_0992	NMTLLADAMGTVGGAAPGGG	GI:57117024	261	280	PPE family protein
Tcell_0993	AAAAVAHAVAPAGVGGTALT	GI:57117024	281	300	PPE family protein
Tcell_0994	PAGVGGTALTADLGNASVVG	GI:57117024	291	310	PPE family protein
Tcell_0995	ADLGNASVVGRLSVPASWST	GI:57117024	301	320	PPE family protein
Tcell_0996	RLSVPASWSTAAPATAAGAA	GI:57117024	311	330	PPE family protein
Tcell_0997	EDGPIAVMPPAPGMVVAANS	GI:57117024	341	360	PPE family protein
Tcell_0998	EVVANRALL	GI:57117024	109	117	PPE family protein
Tcell_0999	QFLNLDVPL	GI:57117024	231	239	PPE family protein
Tcell_1000	AAIGNMTLL	GI:57117024	257	265	PPE family protein
Tcell_1001	MKLTTMIKTAVAVVAMAAIATFAAP	GI:15609063	1	25	IMMUNOGENIC PROTEIN MPT63 (ANTIGEN MPT63/MPB63) (16 kDa IMMUNOPROTECTIVE EXTRACELLULAR PROTEIN)
Tcell_1002	MAAIATFAAPVALAAYPITGKLGSE	GI:15609063	16	40	IMMUNOGENIC PROTEIN MPT63 (ANTIGEN MPT63/MPB63) (16 kDa IMMUNOPROTECTIVE EXTRACELLULAR PROTEIN)
Tcell_1003	YPITGKLGSELTMTDTVGQVVLGWK	GI:15609063	31	55	IMMUNOGENIC PROTEIN MPT63 (ANTIGEN MPT63/MPB63) (16 kDa IMMUNOPROTECTIVE EXTRACELLULAR PROTEIN)
Tcell_1004	TVGQVVLGWKVSDLKSSTAVIPGYP	GI:15609063	46	70	IMMUNOGENIC PROTEIN MPT63 (ANTIGEN MPT63/MPB63) (16 kDa IMMUNOPROTECTIVE EXTRACELLULAR PROTEIN)
Tcell_1005	SSTAVIPGYPVAGQVWEATATVNAI	GI:15609063	61	85	IMMUNOGENIC PROTEIN MPT63 (ANTIGEN MPT63/MPB63) (16 kDa IMMUNOPROTECTIVE EXTRACELLULAR PROTEIN)
Tcell_1006	WEATATVNAIRGSVTPAVSQFNART	GI:15609063	76	100	IMMUNOGENIC PROTEIN MPT63 (ANTIGEN MPT63/MPB63) (16 kDa IMMUNOPROTECTIVE EXTRACELLULAR PROTEIN)
Tcell_1007	PAVSQFNARTADGINYRVLWQAAGP	GI:15609063	91	115	IMMUNOGENIC PROTEIN MPT63 (ANTIGEN MPT63/MPB63) (16 kDa IMMUNOPROTECTIVE EXTRACELLULAR PROTEIN)
Tcell_1008	YRVLWQAAGPDTISGATIPQGEQST	GI:15609063	106	130	IMMUNOGENIC PROTEIN MPT63 (ANTIGEN MPT63/MPB63) (16 kDa IMMUNOPROTECTIVE EXTRACELLULAR PROTEIN)
Tcell_1009	ATIPQGEQSTGKIYFDVTGPSPTIV	GI:15609063	121	145	IMMUNOGENIC PROTEIN MPT63 (ANTIGEN MPT63/MPB63) (16 kDa IMMUNOPROTECTIVE EXTRACELLULAR PROTEIN)
Tcell_1010	DVTGPSPTIVAMNNGMEDLLIWEP	GI:15609063	136	159	IMMUNOGENIC PROTEIN MPT63 (ANTIGEN MPT63/MPB63) (16 kDa IMMUNOPROTECTIVE EXTRACELLULAR PROTEIN)
Tcell_1011	EGDEATGANIVKVALEA	GI:61221043	430	446	60 kDa chaperonin 2
Tcell_1012	TGSPSAAIGLSMAGSSAM	SRC280003	-	-	Diacylglycerol acyltransferase/mycolyltransferase Ag85A
Tcell_1013	WNFAGIEAAASAIQG	GI:61223745	6	20	6 kDa early secretory antigenic target
Tcell_1014	IEAAASAIQGNVTSI	GI:61223745	11	25	6 kDa early secretory antigenic target
Tcell_1015	QKWDATATELNNALQ	GI:61223745	56	70	6 kDa early secretory antigenic target
Tcell_1016	NNALQNLARTISEAG	GI:61223745	66	80	6 kDa early secretory antigenic target
Tcell_1017	ISEAGQAMASTEGNV	GI:61223745	76	90	6 kDa early secretory antigenic target
Tcell_1018	MSQIMYNYPAMMAHA	GI:54040983	1	15	ESAT-6-like protein esxR
Tcell_1019	YNYPAMMAHAGDMAG	GI:54040983	6	20	ESAT-6-like protein esxR
Tcell_1020	MMAHAGDMAGYAGTL	GI:54040983	11	25	ESAT-6-like protein esxR
Tcell_1021	QAVLSSAWQGDTGIT	GI:54040983	36	50	ESAT-6-like protein esxR
Tcell_1022	SAWQGDTGITYQGWQ	GI:54040983	41	55	ESAT-6-like protein esxR
Tcell_1023	DTGITYQGWQTQWNQ	GI:54040983	46	60	ESAT-6-like protein esxR
Tcell_1024	YQGWQTQWNQALEDL	GI:54040983	51	65	ESAT-6-like protein esxR
Tcell_1025	ALEDLVRAYQSMSGT	GI:54040983	61	75	ESAT-6-like protein esxR
Tcell_1026	SMSGTHESNTMAMLA	GI:54040983	71	85	ESAT-6-like protein esxR
Tcell_1027	EISTNIRQAGVQYSR	GI:15611010	71	85	10 kDa culture filtrate antigen EsxB
Tcell_1028	IRQAGVQYSRADEEQ	GI:15611010	76	90	10 kDa culture filtrate antigen EsxB
Tcell_1029	MSTQRPRHSGIRAVG	GI:15609765	1	15	hypothetical protein Rv2628
Tcell_1030	PRHSGIRAVGPYAWA	GI:15609765	6	20	hypothetical protein Rv2628
Tcell_1031	IGRWGVHQEAMMNLA	GI:15609765	26	40	hypothetical protein Rv2628
Tcell_1032	IWHPRKVQSATIYQV	GI:15609765	41	55	hypothetical protein Rv2628
Tcell_1033	KVQSATIYQVTDRSH	GI:15609765	46	60	hypothetical protein Rv2628
Tcell_1034	DGRTARVPGDEITST	GI:15609765	61	75	hypothetical protein Rv2628
Tcell_1035	EITSTVSGWLSELGT	GI:15609765	71	85	hypothetical protein Rv2628
Tcell_1036	DWPAAYAIGEHLSVE	GI:15609765	101	115	hypothetical protein Rv2628
Tcell_1037	MARAVGIDL	GI:61222666	1	9	Chaperone protein dnaK
Tcell_1038	MAKTIAYDE	GI:61221043	1	9	60 kDa chaperonin 2
Tcell_1039	MSRRLVVGA	GI:61217891	14	22	Antigen 85-A precursor
Tcell_1040	MQLVDRVRG	GI:61217891	1	9	Antigen 85-A precursor
Tcell_1041	MKRGLTVAVAGAAILVAGLS	GI:15610899	1	20	19 KDA LIPOPROTEIN ANTIGEN PRECURSOR LPQH
Tcell_1042	VVNKIRGTFKS	GI:116244	261	271	60 kDa chaperonin 2 (Protein Cpn60-2) (groEL protein 2) (65 kDa antigen) (Heat shock protein 65) (Cell wall protein A) (Antigen A)
Tcell_1043	ALSTLVVNKIRGTFK	GI:61221043	256	270	60 kDa chaperonin 2
Tcell_1044	AYDEEARRGLERGLNALADA	GI:2909515	6	25	60 KDA CHAPERONIN 2 GROEL2 (PROTEIN CPN60-2) (GROEL PROTEIN 2) (65 KDA ANTIGEN) (HEAT SHOCK PROTEIN 65) (CELL WALL PROTEIN A) (ANTIGEN A)
Tcell_1045	THEANTMAMMARDTA	GI:2909477	75	89	LOW MOLECULAR WEIGHT PROTEIN ANTIGEN 7 ESXH (10 kDa ANTIGEN) (CFP-7) (PROTEIN TB10.4)
Tcell_1046	FLLGLLFFV	GI:15608628	325	333	hypothetical protein
Tcell_1047	FLYELIWNV	GI:46576206	197	205	Prolipoprotein diacylglyceryl transferase
Tcell_1048	KLQERLAKL	GI:61221043	362	370	60 kDa chaperonin 2
Tcell_1049	LRQHASRYLARVEAG	GI:15610543	16	30	hypothetical protein
Tcell_1050	LIESGVLIPARRPQN	GI:15610543	58	72	hypothetical protein
Tcell_1051	EPARGRKRTLSDVLN	GI:15610543	79	93	hypothetical protein
Tcell_1052	RGRKRTLSDVLNEMR	GI:15610543	82	96	hypothetical protein
Tcell_1053	VNKIRGTFKSVA	GI:61221043	262	273	60 kDa chaperonin 2
Tcell_1054	DVEGEALSTLVVNKIR	GI:61221043	251	266	60 kDa chaperonin 2
Tcell_1055	SVAVKAPGFGDRRKAM	GI:61221043	271	286	60 kDa chaperonin 2
Tcell_1056	DRRKAMLQDMAILTGG	GI:61221043	281	296	60 kDa chaperonin 2
Tcell_1057	AILTGGQVISEEGVGL	SRC280115	-	-	60 kDa chaperonin 2
Tcell_1058	EEGVGLTLENADLSL	SRC280115	-	-	60 kDa chaperonin 2
Tcell_1059	VVNKIRGTFKSVAVKA	GI:61221043	261	276	60 kDa chaperonin 2
Tcell_1060	ASAIQGNVTSIHSLL	GI:61223745	15	29	6 kDa early secretory antigenic target
Tcell_1061	KQSLTKLAAAWGGSG	GI:61223745	33	47	6 kDa early secretory antigenic target
Tcell_1062	QQKWDATATELNNAL	GI:61223745	55	69	6 kDa early secretory antigenic target
Tcell_1063	GLSMAASSALTL	GI:61217891	167	178	Antigen 85-A precursor
Tcell_1064	QQFIYAGSLSALL	GI:157874756	141	153	Chain A, Mycobacterium Tuberculosis Antigen 85b
Tcell_1065	VVRFQEAANKQKQEL	GI:15611010	55	69	10 kDa culture filtrate antigen EsxB
Tcell_1066	ELNNALQNLARTI	GI:61223745	64	76	6 kDa early secretory antigenic target
Tcell_1067	QRCRVHFMRNLYTAV	GI:254234027	229	243	hypothetical protein
Tcell_1068	PNGTHSWEYWGAQLN	GI:158517767	298	312	Antigen 85-B
Tcell_1069	RRLVFIDRRPN	GI:15609737	31	41	integral membrane protein
Tcell_1070	NAVFNFPPN	GI:121493437	291	299	secreted antigen 85-B fbpB
Tcell_1071	MVDFGALPPEINSARMYAGPG	GI:148661151	1	21	PPE family protein
Tcell_1072	INSARMYAGPGSASLVAAAK	GI:148661151	11	30	PPE family protein
Tcell_1073	GSASLVAAAKMWDSVASDLF	GI:148661151	21	40	PPE family protein
Tcell_1074	MWDSVASDLFSAASAFQSVV	GI:148661151	31	50	PPE family protein
Tcell_1075	SAASAFQSVVWGLTTGSWIG	GI:148661151	41	60	PPE family protein
Tcell_1076	WGLTTGSWIGSSAGLMVAAA	GI:148661151	51	70	PPE family protein
Tcell_1077	SSAGLMVAAASPYVAWMSVT	GI:148661151	61	80	PPE family protein
Tcell_1078	SPYVAWMSVTAGQAELTAAQ	GI:148661151	71	90	PPE family protein
Tcell_1079	AGQAELTAAQVRVAAAAYET	GI:148661151	81	100	PPE family protein
Tcell_1080	VRVAAAAYETAYGLTVPPPV	GI:148661151	91	110	PPE family protein
Tcell_1081	AYGLTVPPPVIAENRAELMI	GI:148661151	101	120	PPE family protein
Tcell_1082	IAENRAELMILIATNLLGQN	GI:148661151	111	130	PPE family protein
Tcell_1083	LIATNLLGQNTPAIAVNEAE	GI:148661151	121	140	PPE family protein
Tcell_1084	TPAIAVNEAEYGEMWAQDAA	GI:148661151	131	150	PPE family protein
Tcell_1085	YGEMWAQDAAAMFGYAATAA	GI:148661151	141	160	PPE family protein
Tcell_1086	AMFGYAATAATATEALLPFE	GI:148661151	151	170	PPE family protein
Tcell_1087	TATEALLPFEDAPLITNPGG	GI:148661151	161	180	PPE family protein
Tcell_1088	DAPLITNPGGLLEQAVAVEE	GI:148661151	171	190	PPE family protein
Tcell_1089	LLEQAVAVEEAIDTAAANQL	GI:148661151	181	200	PPE family protein
Tcell_1090	AIDTAAANQLMNNVPQALQQ	GI:148661151	191	210	PPE family protein
Tcell_1091	MNNVPQALQQLAQPTKSIWP	GI:148661151	201	220	PPE family protein
Tcell_1092	LAQPTKSIWPFDQLSELWKA	GI:148661151	211	230	PPE family protein
Tcell_1093	FDQLSELWKAISPHLSPLSN	GI:148661151	221	240	PPE family protein
Tcell_1094	ISPHLSPLSNIVSMLNNHVS	GI:148661151	231	250	PPE family protein
Tcell_1095	IVSMLNNHVSMTNSGVSMAS	GI:148661151	241	260	PPE family protein
Tcell_1096	MTNSGVSMASTLHSMLKGFA	GI:148661151	251	270	PPE family protein
Tcell_1097	TLHSMLKGFAPAAAQAVETA	GI:148661151	261	280	PPE family protein
Tcell_1098	AQNGVQAMSSLGSQLGSSLG	GI:148661151	281	300	PPE family protein
Tcell_1099	SSGLGAGVAANLGRAASVGS	GI:148661151	301	320	PPE family protein
Tcell_1100	LSVPQAWAAANQAVTPAARA	GI:148661151	321	340	PPE family protein
Tcell_1101	NQAVTPAARALPLTSLTSAA	GI:148661151	331	350	PPE family protein
Tcell_1102	QTAPGHMLGGLPLGQLTNSG	GI:148661151	351	370	PPE family protein
Tcell_1103	LPLGQLTNSGGGFGGVSNAL	GI:148661151	361	380	PPE family protein
Tcell_1104	GGFGGVSNALRMPPRAYVMPR	GI:148661151	371	391	PPE family protein
Tcell_1105	DVEGEALSTLVVNKI	GI:61221045	251	265	60 kDa chaperonin 2
Tcell_1106	VVAEKVRNLPAGHGL	GI:61221045	461	475	60 kDa chaperonin 2
Tcell_1107	KPLLIIAED	GI:61221045	243	251	60 kDa chaperonin 2
Tcell_1108	GEALSTLVVNKIRGT	GI:15607581	254	268	chaperonin GroEL
Tcell_1109	IAGLFLTTEAVVADK	GI:15607581	507	521	chaperonin GroEL
Tcell_1110	LLQAAPTLDELKLEG	GI:116244	417	431	60 kDa chaperonin 2 (Protein Cpn60-2) (groEL protein 2) (65 kDa antigen) (Heat shock protein 65) (Cell wall protein A) (Antigen A)
Tcell_1111	RNLPAGHGLNAQTGV	GI:116244	467	481	60 kDa chaperonin 2 (Protein Cpn60-2) (groEL protein 2) (65 kDa antigen) (Heat shock protein 65) (Cell wall protein A) (Antigen A)
Tcell_1112	NPLGLKRGIEKAVEK	GI:34333395	50	64	heat shock protein 65
Tcell_1113	DLSLLGKARKVVVTKD	GI:61221043	311	326	60 kDa chaperonin 2
Tcell_1114	AAQYRPDELAR	GI:134152062	15	25	conserved hypothetical protein
Tcell_1115	AAQARPVKTVI	GI:219559812	173	183	putative transferase
Tcell_1116	SSFYRPTQPGS	GI:215410520	298	308	periplasmic phosphate-binding lipoprotein pstS2
Tcell_1117	ATQYRPDQLAK	GI:289744872	160	170	conserved hypothetical protein
Tcell_1118	ASHQRQRAFAQ	GI:289441717	20	30	aspartate aminotransferase aspC
Tcell_1119	ACFTRPARWTL	GI:15608786	192	202	transmembrane protein
Tcell_1120	AAQHRQIVADF	GI:289745171	189	199	excinuclease ABC subunit C uvrC
Tcell_1121	WTNTPTKWDNSFLEI	GI:196051270	27	41	KatG
Tcell_1122	AFRNIVNML	GI:15608178	63	71	Esat-6 like protein esxJ (Esat-6 like protein 2)
Tcell_1123	NEAEYGEMWAQDAAAMFGY	GI:57116852	137	155	PPE family protein
Tcell_1124	ATAAVENVVDTIVRAVHKGD	GI:4996103	21	40	MDP1
Tcell_1125	SVTITGFGVFEQRRRAARVA	GI:4996103	41	60	MDP1
Tcell_1126	VKPTSVPAFRPGAQFKAVVS	GI:4996103	71	90	MDP1
Tcell_1127	GAQRLPAEGPAVKRGVGASA	GI:4996103	91	110	MDP1
Tcell_1128	AKKVAKKAPAKKATKAAKKA	GI:4996103	111	130	MDP1
Tcell_1129	TKAPAKKAVKATKSPAKKVT	GI:4996103	141	160	MDP1
Tcell_1130	AAVENVVDT	GI:4996103	23	31	MDP1
Tcell_1131	GFGVFEQRRRAARVA	GI:4996103	46	60	MDP1
Tcell_1132	TRVWVWSPTNP	GI:61228354	224	234	MPT51/MPB51 antigen precursor
Tcell_1133	INYLVPFL	GI:15609570	64	71	hypothetical protein
Tcell_1134	GYLGARRGV	GI:15609570	76	84	hypothetical protein
Tcell_1135	RGPNAGSRF	GI:1483544	62	70	CONSERVED HYPOTHETICAL PROTEIN CFP17
Tcell_1136	VGSLNGTYV	GI:1483544	113	121	CONSERVED HYPOTHETICAL PROTEIN CFP17
Tcell_1137	MTAISCSPRPRYASRMPVL	GI:57116699	1	19	hypothetical protein Rv0164
Tcell_1138	VYYPGENQI	GI:57116699	83	91	hypothetical protein Rv0164
Tcell_1139	MLGHAGDMAGYAGTLQSL	GI:2909477	11	28	LOW MOLECULAR WEIGHT PROTEIN ANTIGEN 7 ESXH (10 kDa ANTIGEN) (CFP-7) (PROTEIN TB10.4)
Tcell_1140	AVADHVAAV	GI:1403471	134	142	PROBABLE CUTINASE PRECURSOR CFP21
Tcell_1141	KSLENYIAQTRDKFLSAATSSTPREAPYEL	GI:61228240	64	93	Immunogenic protein MPT64 precursor
Tcell_1142	QTVEDEARRMW	GI:15608178	24	34	Esat-6 like protein esxJ (Esat-6 like protein 2)
Tcell_1143	GLAGGAATA	GI:15609023	30	38	secreted antigen 85-B fbpB (85B) (antigen 85 complex B) (Mycolyl transferase 85B) (fibronectin-binding protein B) (extracellular alpha-antigen)
Tcell_1144	LLYDGSFAV	GI:15610975	42	50	hypothetical protein
Tcell_1145	AIYDTMQYV	GI:15609597	88	96	ATP-dependent Clp protease proteolytic subunit
Tcell_1146	AMAGSIDLL	GI:57116935	1237	1245	trehalose-6-phosphate phosphatase OtsB1
Tcell_1147	GMFANRWII	GI:15609134	836	844	metal cation transporter P-type ATPase A CtpF
Tcell_1148	ALLGGLRPV	GI:15610634	144	152	MCE-family protein MCE4B
Tcell_1149	HLDDVGFLV	GI:15610434	110	118	esterase lipoprotein LpqC
Tcell_1150	SLIDLLHKI	GI:57117113	147	155	MCE-family protein MCE4A
Tcell_1151	SLRNWIATL	GI:15607733	99	107	MCE-family lipoprotein LprL
Tcell_1152	FMYEGDTPL	GI:15610432	862	870	ATP-dependent helicase
Tcell_1153	ALDEGLLPV	GI:15610829	347	355	hypothetical protein
Tcell_1154	YLLADTFTV	GI:15609487	166	174	membrane-associated phospholipase C
Tcell_1155	WLYPGAQNL	GI:57117000	71	79	amino acid decarboxylase
Tcell_1156	SLWKDGAPL	GI:15609357	280	288	glutamine synthetase GLNA1 (glutamine synthase) (GS-I)
Tcell_1157	LVRAYHAMS	GI:2909477	65	73	LOW MOLECULAR WEIGHT PROTEIN ANTIGEN 7 ESXH (10 kDa ANTIGEN) (CFP-7) (PROTEIN TB10.4)
Tcell_1158	AMEDLVRAY	GI:2909477	61	69	LOW MOLECULAR WEIGHT PROTEIN ANTIGEN 7 ESXH (10 kDa ANTIGEN) (CFP-7) (PROTEIN TB10.4)
Tcell_1159	AEMWAQDAA	GI:81706965	141	149	Uncharacterized PPE family protein PPE51
Tcell_1160	MKRGLTVAVAGAAILVAGLSGCSS	GI:61227681	1	24	Lipoprotein lpqH precursor
Tcell_1161	MRFAQPSALSRFSALTRDWFTSTFAAPTAAQA	GI:15610432	1	32	ATP-dependent helicase
Tcell_1162	MLVLLVAVLVTAVYAFVHA	GI:1449274	1	19	POSSIBLE CONSERVED TRANSMEMBRANE PROTEIN
Tcell_1163	AYLVVKTLI	GI:306778499	150	158	conserved alanine and glycine rich protein
Tcell_1164	WYDQSGLSV	GI:61217891	103	111	Antigen 85-A precursor
Tcell_1165	VYAGAMSG	GI:61217891	187	194	Antigen 85-A precursor
Tcell_1166	LLDGLLAWY	GI:81400908	247	255	PPE FAMILY PROTEIN
Tcell_1167	DVAAMSGYY	GI:75499571	147	155	PPE family protein
Tcell_1168	GPRTRGYAI	GI:134150310	3	11	conserved permease
Tcell_1169	IVFATAARY	GI:134150310	63	71	conserved permease
Tcell_1170	LMLADHPEY	GI:134148773	602	610	conserved membrane protein
Tcell_1171	LEEIGILLL	GI:81400908	207	215	PPE FAMILY PROTEIN
Tcell_1172	LEVPAMGVL	GI:75499571	324	332	PPE family protein
Tcell_1173	GEGGVGSIL	GI:41352795	1062	1070	PE-PGRS FAMILY PROTEIN
Tcell_1174	MHRIFLITVALALLTASPASAIT	GI:15611019	1	23	membrane-anchored mycosin MYCP1 (serine protease) (subtilisin-like protease) (subtilase-like) (mycosin-1)
Tcell_1175	GSIRSLARAVVHAANLGVGV	GI:15611019	177	196	membrane-anchored mycosin MYCP1 (serine protease) (subtilisin-like protease) (subtilase-like) (mycosin-1)
Tcell_1176	IDYAVNVKGVVVVVAAGNTGGDC	GI:15611019	220	242	membrane-anchored mycosin MYCP1 (serine protease) (subtilisin-like protease) (subtilase-like) (mycosin-1)
Tcell_1177	DDLVGAGVIDAVA	GI:15611019	373	385	membrane-anchored mycosin MYCP1 (serine protease) (subtilisin-like protease) (subtilase-like) (mycosin-1)
Tcell_1178	APYNVRRLPPPVVEP	GI:15611019	398	412	membrane-anchored mycosin MYCP1 (serine protease) (subtilisin-like protease) (subtilase-like) (mycosin-1)
Tcell_1179	FPVVTHDEVLRLVGRRRLWGRG	GI:15608254	60	81	hypothetical protein
Tcell_1180	GQVVGMNTAASDNF	GI:15607267	217	230	PROBABLE SERINE PROTEASE PEPA (SERINE PROTEINASE) (MTB32A)
Tcell_1181	TQVRDLIIQASQAGAA	GI:15607339	57	72	zinc metalloprotease
Tcell_1182	GSLIFAAVLVMLIAVLARLMMRGWR	GI:15608522	8	32	export or membrane protein
Tcell_1183	RGVAGKVVAGIGILAIRWRLPSGT	GI:15608522	120	143	export or membrane protein
Tcell_1184	VVHPAVVQANRVRTWLLAVSNVFGQ	GI:57116777	105	129	PPE family protein
Tcell_1185	LDLHTLKLRPHAPADRIT	GI:15608720	144	161	phiRv1 phage protein
Tcell_1186	GEMDLRGVRWVAVSESEK	GI:15608720	255	272	phiRv1 phage protein
Tcell_1187	APIVMVDSVEHLDL	GI:15608907	132	145	hypothetical protein
Tcell_1188	DNVAGKRVHNAIIRRMQRMSFEE	GI:15608907	216	238	hypothetical protein
Tcell_1189	RRLKLGDKVYFRHTKAGELCE	GI:15608907	366	386	hypothetical protein
Tcell_1190	HLVRGAEVVDTVP	GI:15608907	392	404	hypothetical protein
Tcell_1191	LTFLGFIGVLLAINLFGNRAIKWAN	GI:15609116	139	163	permease
Tcell_1192	ATFRTIIVVGALISMFGINVAASFGA	GI:15609116	298	323	permease
Tcell_1193	DKVLPLVAIVVSVGLAVSYD	GI:15609116	414	433	permease
Tcell_1194	IALIVITFVVVPAMAYLHYY	GI:15609116	449	468	permease
Tcell_1195	PSWGLVVTMFAWGYLLDHVGERMV	GI:15610131	57	80	integral membrane protein
Tcell_1196	VTVTFMLVWLINHHGWSVAQ	GI:15610131	229	248	integral membrane protein
Tcell_1197	MVNKSRMMPAV	GI:15607559	1	11	lipoprotein aminopeptidase LpqL
Tcell_1198	PAVLAVAVVVAFLTTGCIRWST	GI:15607559	9	30	lipoprotein aminopeptidase LpqL
Tcell_1199	IPVVSVTKSVGFQLRGQSGPTTVK	GI:15607559	217	240	lipoprotein aminopeptidase LpqL
Tcell_1200	AGIERTFVAYLKMAGKTAQDT	GI:15607559	378	398	lipoprotein aminopeptidase LpqL
Tcell_1201	GGLYYIFATYTTTVDF	GI:57116933	332	347	PE-PGRS family protein
Tcell_1202	TPVRLAEVLVTCA	GI:15609123	103	115	PROBABLE CONSERVED INTEGRAL MEMBRANE PROTEIN
Tcell_1203	GRLRGLFTNPGSW	GI:15609123	166	178	PROBABLE CONSERVED INTEGRAL MEMBRANE PROTEIN
Tcell_1204	SWRILDGLIAVMMVALGISLTVT	GI:15609123	177	199	PROBABLE CONSERVED INTEGRAL MEMBRANE PROTEIN
Tcell_1205	MSWVMVSPELVVAAAADLAG	GI:57116774	1	20	PE-PGRS family protein
Tcell_1206	AAFYAQFVQALSAGGGA	GI:57116774	70	86	PE-PGRS family protein
Tcell_1207	AQFVAATGRPLIGNGANGAPG	GI:57116774	104	124	PE-PGRS family protein
Tcell_1208	HTLQQDVINMVNDPFQTLTGRPLIG	GI:57116774	385	409	PE-PGRS family protein
Tcell_1209	DRYRHLVALSITDFGAAGPRSSWRA	GI:15609003	92	116	hypothetical protein
Tcell_1210	AAVQAAWAVLVAYFNRLRCGTGDY	GI:15609003	150	173	hypothetical protein
Tcell_1211	DGYVRFCVMAPRQWRGLRRWLGEP	GI:15609003	223	246	hypothetical protein
Tcell_1212	YPFEGLRILDLGIIVAGGELS	GI:15609003	373	393	hypothetical protein
Tcell_1213	DVLHAFNPRIVLAGSSAFGN	GI:15609003	478	497	hypothetical protein
Tcell_1214	TRMGYGPLVRAATGVTRVWTSDEAQ	GI:15609003	503	527	hypothetical protein
Tcell_1215	TTIFPDHVVGRVGALLALAALIHRD	GI:15609003	539	563	hypothetical protein
Tcell_1216	AHVHISQAEVVVNQLDTMFVAE	GI:15609003	569	590	hypothetical protein
Tcell_1217	RALKRRNARTKAR	GI:15610355	69	81	transcriptional regulatory protein WHIB-like WHIB1
Tcell_1218	ETLHERIKVTERRLLVAAVAALATH	GI:15608096	173	197	phosphoribosylglycinamide formyltransferase
Tcell_1219	EGIQLLASNASQ	SRC280030	-	-	Uncharacterized PPE family protein PPE19
Tcell_1220	TPMVVWLQTASTQAKTR	GI:57117164	69	85	PPE FAMILY PROTEIN
Tcell_1221	TNFFGINTIPIALT	GI:57117164	122	135	PPE FAMILY PROTEIN
Tcell_1222	IALTEMDYFIRMWNQAALAMEVY	GI:57117164	132	154	PPE FAMILY PROTEIN
Tcell_1223	PRVVATVPQLVQLAPHAVQMSQN	GI:15611014	139	161	hypothetical protein
Tcell_1224	TAINSLVTATHGA	GI:15611015	136	148	hypothetical protein
Tcell_1225	PHVKPAALAEQPG	GI:15611015	326	338	hypothetical protein
Tcell_1226	DALRLARRIAAAL	GI:15611015	485	497	hypothetical protein
Tcell_1227	LWFELMKPMTSTATGR	GI:15611015	657	672	hypothetical protein
Tcell_1228	AHLRAFRAYAAHSQEI	GI:15611015	675	690	hypothetical protein
Tcell_1229	AVVRFQEAANKQK	GI:15611010	54	66	10 kDa culture filtrate antigen EsxB
Tcell_1230	TNIRQAGVQYSRA	GI:15611010	74	86	10 kDa culture filtrate antigen EsxB
Tcell_1231	QQWNFAGIEAAASAIQGNVTSIHSL	GI:57117165	4	28	6 kDa early secretory antigenic target ESXA (ESAT-6)
Tcell_1232	SQIMYNYPA	GI:2909477	2	10	LOW MOLECULAR WEIGHT PROTEIN ANTIGEN 7 ESXH (10 kDa ANTIGEN) (CFP-7) (PROTEIN TB10.4)
Tcell_1233	QAMEDLVRA	GI:2909477	60	68	LOW MOLECULAR WEIGHT PROTEIN ANTIGEN 7 ESXH (10 kDa ANTIGEN) (CFP-7) (PROTEIN TB10.4)
Tcell_1234	MMARDTAEA	GI:2909477	83	91	LOW MOLECULAR WEIGHT PROTEIN ANTIGEN 7 ESXH (10 kDa ANTIGEN) (CFP-7) (PROTEIN TB10.4)
Tcell_1235	ANTMAMMAR	GI:2909477	78	86	LOW MOLECULAR WEIGHT PROTEIN ANTIGEN 7 ESXH (10 kDa ANTIGEN) (CFP-7) (PROTEIN TB10.4)
Tcell_1236	TYQAWQAQW	GI:2909477	50	58	LOW MOLECULAR WEIGHT PROTEIN ANTIGEN 7 ESXH (10 kDa ANTIGEN) (CFP-7) (PROTEIN TB10.4)
Tcell_1237	MAMMARDTA	GI:2909477	81	89	LOW MOLECULAR WEIGHT PROTEIN ANTIGEN 7 ESXH (10 kDa ANTIGEN) (CFP-7) (PROTEIN TB10.4)
Tcell_1238	AMMARDTAE	GI:2909477	82	90	LOW MOLECULAR WEIGHT PROTEIN ANTIGEN 7 ESXH (10 kDa ANTIGEN) (CFP-7) (PROTEIN TB10.4)
Tcell_1239	WQGDTGITY	GI:2909477	43	51	LOW MOLECULAR WEIGHT PROTEIN ANTIGEN 7 ESXH (10 kDa ANTIGEN) (CFP-7) (PROTEIN TB10.4)
Tcell_1240	WQAQWNQAM	GI:2909477	54	62	LOW MOLECULAR WEIGHT PROTEIN ANTIGEN 7 ESXH (10 kDa ANTIGEN) (CFP-7) (PROTEIN TB10.4)
Tcell_1241	SMADRAENL	GI:1706274	493	501	Bifunctional enzyme CysN/CysC
Tcell_1242	SMAGRAGQL	GI:20140972	107	115	Maf-like protein Rv3282/MT3381
Tcell_1243	IMANRAQVL	GI:81400908	112	120	PPE FAMILY PROTEIN
Tcell_1244	QMKFYAVAL	GI:81669089	180	188	Hypothetical protein
Tcell_1245	PMKRTALAL	GI:61250602	502	510	Uncharacterized protein Rv0959/MT0986
Tcell_1246	GMNVTAPAL	GI:3122312	161	169	Pyruvate kinase
Tcell_1247	VMADRTRHL	GI:81345880	488	496	PROBABLE LIPOPROTEIN AMINOPEPTIDASE LPQL
Tcell_1248	WMCDRAVDL	GI:81346125	126	134	U0002l (Hypothetical protein)
Tcell_1249	LMVVRALFL	GI:7387693	239	247	Cell division protein ftsX homolog
Tcell_1250	EMVLRADQL	GI:81555746	198	206	Uncharacterized MFS-type transporter Rv0191/MT0201
Tcell_1251	DMLGRAGGL	GI:81669296	47	55	Hypothetical protein (Vitamin-B12 independent methionine synthase family protein)
Tcell_1252	MMKYLAFGL	GI:6225686	695	703	Putative membrane protein mmpL3
Tcell_1253	RMAATAQVL	GI:6226888	483	491	Phthiocerol synthesis polyketide synthase type I PpsB
Tcell_1254	VEAFRTRPL	GI:81345887	148	156	PROBABLE TRANSPOSASE
Tcell_1255	GLDSRAYRL	GI:15607288	112	120	hypothetical protein
Tcell_1256	GLDARAYRL	GI:15607287	121	129	hypothetical protein
Tcell_1257	PMAPLAPLL	GI:81669776	490	498	ESX-1 secretion system protein EccCb1
Tcell_1258	PMQQLTQPL	GI:81571660	218	226	PPE FAMILY PROTEIN
Tcell_1259	AMVNTTTRL	GI:1731330	2	10	Uncharacterized protein Rv2074/MT2134
Tcell_1260	TSADRAVVL	GI:81669610	112	120	POSSIBLE CONSERVED MCE ASSOCIATED MEMBRANE PROTEIN
Tcell_1261	LMHYRGELL	GI:81669603	32	40	CONSERVED HYPOTHETICAL INTEGRAL MEMBRANE PROTEIN YRBE3B (Hypothetical protein)
Tcell_1262	NMMARGMDL	GI:6647914	149	157	Putative diacyglycerol O-acyltransferase Rv0221/MT0231
Tcell_1263	VMMSEIAGL	GI:54042550	42	50	Uncharacterized protein Rv1813c/MT1861
Tcell_1264	TMITFRLRL	GI:81345758	12	20	Probable membrane protein Rv1733c/MT1774
Tcell_1265	VMTTVLATL	GI:81345759	42	50	Uncharacterized protein Rv1734c/MT1774.1
Tcell_1266	GMGMVGTAL	GI:81670119	138	146	Probable nitrate/nitrite transporter narK2
Tcell_1267	EMLTSRGLL	SRC280375	-	-	Possible transmembrane cation transporter
Tcell_1268	QMRACARRL	GI:61250885	414	422	Uncharacterized protein Rv2004c/MT2060
Tcell_1269	AMEYFRQVL	GI:1731240	1209	1217	Uncharacterized glycosyl hydrolase Rv2006/MT2062
Tcell_1270	SMFAAVQAL	GI:81816235	153	161	Uncharacterized protein Rv2030c/MT2089
Tcell_1271	HMAQTLGSL	GI:81816235	495	503	Uncharacterized protein Rv2030c/MT2089
Tcell_1272	EMGRAPLDL	GI:81814821	185	193	Uncharacterized protein Rv2627c/MT2702
Tcell_1273	VMAPLGPIL	GI:54042527	33	41	Uncharacterized protein Rv1405c/MT1449
Tcell_1274	RLAPGGTTI	GI:81669478	193	201	PROBABLE OXIDOREDUCTASE
Tcell_1275	RLANLLPLI	GI:81669331	168	176	Hypothetical protein
Tcell_1276	ILPSDAPVL	GI:6225690	75	83	Membrane transport protein mmpL8
Tcell_1277	VLLPGLPYL	GI:81671817	126	134	Hypothetical protein
Tcell_1278	REPRRGPRL	GI:81671899	292	300	Hypothetical protein
Tcell_1279	FLLPRGLAI	GI:54041609	29	37	50S ribosomal protein L9
Tcell_1280	VMATRRNVL	GI:3915920	240	248	Uncharacterized protein Rv1518/MT1568
Tcell_1281	RLGRLLNRI	GI:81556452	195	203	PROBABLE CONSERVED TRANSMEMBRANE PROTEIN
Tcell_1282	IEPRGAQAL	GI:81340988	110	118	MCE-FAMILY PROTEIN MCE1C
Tcell_1283	RPANLAFFL	GI:81669195	306	314	PROBABLE PROLINE DEHYDROGENASE (Proline dehydrogenase family protein)
Tcell_1284	FMTRLGPLL	GI:81707024	99	107	AMP-binding family protein (PROBABLE FATTY-ACID-CoA LIGASE FADD34) (FATTY-ACID-CoA SYNTHETASE) (FATTY-ACID-CoA SYNTHASE)
Tcell_1285	RMPPLGHEL	GI:81669292	470	478	POSSIBLE ALANINE RICH DEHYDROGENASE (P49 protein)
Tcell_1286	RSCPRLTIL	GI:54042482	160	168	Uncharacterized protein Rv0894/MT0918
Tcell_1287	RLARRARNI	GI:81670023	2	10	Hypothetical protein
Tcell_1288	RLGLCALAL	GI:68565552	92	100	Error-prone DNA polymerase
Tcell_1289	VLPACLGIL	GI:6225686	328	336	Putative membrane protein mmpL3
Tcell_1290	VLRPGGHFL	GI:81671998	251	259	Probable methyltransferase
Tcell_1291	WLPPLLTNL	GI:81669504	32	40	PROBABLE SUCCINATE DEHYDROGENASE (Hypothetical protein)
Tcell_1292	RDVLAAGDFWGGAGSVACQE	GI:14548031	33	52	Putative ESAT-6-like protein 6
Tcell_1293	DVDAHGAMIRAQAGSLEAEH	GI:14548034	9	28	ESAT-6-like protein esxI
Tcell_1294	SGAGWSGMAEATSLDTMTQM	GI:15608178	41	60	Esat-6 like protein esxJ (Esat-6 like protein 2)
Tcell_1295	IHSLLDEGKQSLTKL	GI:61223745	25	39	6 kDa early secretory antigenic target
Tcell_1296	AIQGNVTSI	GI:61223745	17	25	6 kDa early secretory antigenic target
Tcell_1297	TLAPQVEPL	GI:15608548	510	518	aminoglycosides/tetracycline-transport integral membrane protein
Tcell_1298	LEPGVVAEKVR	GI:116244	457	467	60 kDa chaperonin 2 (Protein Cpn60-2) (groEL protein 2) (65 kDa antigen) (Heat shock protein 65) (Cell wall protein A) (Antigen A)
Tcell_1299	GLEPGVVAEKVR	GI:116244	456	467	60 kDa chaperonin 2 (Protein Cpn60-2) (groEL protein 2) (65 kDa antigen) (Heat shock protein 65) (Cell wall protein A) (Antigen A)
Tcell_1300	GLEPGVVAEKV	GI:116244	456	466	60 kDa chaperonin 2 (Protein Cpn60-2) (groEL protein 2) (65 kDa antigen) (Heat shock protein 65) (Cell wall protein A) (Antigen A)
Tcell_1301	MINVQAKPAAAASLAAIAIAFLAGC	GI:61228253	1	25	Cell surface lipoprotein MPT83 precursor
Tcell_1302	AIAIAFLAGCSSTKPVSQDTSPKPA	GI:61228253	16	40	Cell surface lipoprotein MPT83 precursor
Tcell_1303	VSQDTSPKPATSPAAPVTTAAMADP	GI:61228253	31	55	Cell surface lipoprotein MPT83 precursor
Tcell_1304	PVTTAAMADPAADLIGRGCAQYAAQ	GI:61228253	46	70	Cell surface lipoprotein MPT83 precursor
Tcell_1305	GRGCAQYAAQNPTGPGSVAGMAQDP	GI:61228253	61	85	Cell surface lipoprotein MPT83 precursor
Tcell_1306	GSVAGMAQDPVATAASNNPMLSTLT	GI:61228253	76	100	Cell surface lipoprotein MPT83 precursor
Tcell_1307	SNNPMLSTLTSALSGKLNPDVNLVD	GI:61228253	91	115	Cell surface lipoprotein MPT83 precursor
Tcell_1308	KLNPDVNLVDTLNGGEYTVFAPTNA	GI:61228253	106	130	Cell surface lipoprotein MPT83 precursor
Tcell_1309	EYTVFAPTNAAFDKLPAATIDQLKT	GI:61228253	121	145	Cell surface lipoprotein MPT83 precursor
Tcell_1310	PAATIDQLKTDAKLLSSILTYHVIA	GI:61228253	136	160	Cell surface lipoprotein MPT83 precursor
Tcell_1311	SSILTYHVIAGQASPSRIDGTHQTL	GI:61228253	151	175	Cell surface lipoprotein MPT83 precursor
Tcell_1312	SRIDGTHQTLQGADLTVIGARDDLM	GI:61228253	166	190	Cell surface lipoprotein MPT83 precursor
Tcell_1313	TVIGARDDLMVNNAGLVCGGVHTAN	GI:61228253	181	205	Cell surface lipoprotein MPT83 precursor
Tcell_1314	LVCGGVHTANATVYMIDTVLMPPAQ	GI:61228253	196	220	Cell surface lipoprotein MPT83 precursor
Tcell_1315	MIATTRDREGATMITFRLRL	GI:15608871	1	20	transmembrane protein
Tcell_1316	ATMITFRLRLPCRTILRVFS	GI:15608871	11	30	transmembrane protein
Tcell_1317	PCRTILRVFSRNPLVRGTDR	GI:15608871	21	40	transmembrane protein
Tcell_1318	RNPLVRGTDRLEAVVMLLAV	GI:15608871	31	50	transmembrane protein
Tcell_1319	LEAVVMLLAVTVSLLTIPFA	GI:15608871	41	60	transmembrane protein
Tcell_1320	TVSLLTIPFAAAAGTAVQDS	GI:15608871	51	70	transmembrane protein
Tcell_1321	AAAGTAVQDSRSHVYAHQAQ	GI:15608871	61	80	transmembrane protein
Tcell_1322	RSHVYAHQAQTRHPATATVI	GI:15608871	71	90	transmembrane protein
Tcell_1323	TRHPATATVIDHEGVIDSNT	GI:15608871	81	100	transmembrane protein
Tcell_1324	DHEGVIDSNTTATSAPPRTK	GI:15608871	91	110	transmembrane protein
Tcell_1325	TATSAPPRTKITVPARWVVN	GI:15608871	101	120	transmembrane protein
Tcell_1326	ITVPARWVVNGIERSGEVNA	GI:15608871	111	130	transmembrane protein
Tcell_1327	GIERSGEVNAKPGTKSGDRV	GI:15608871	121	140	transmembrane protein
Tcell_1328	KPGTKSGDRVGIWVDSAGQL	GI:15608871	131	150	transmembrane protein
Tcell_1329	GIWVDSAGQLVDEPAPPARA	GI:15608871	141	160	transmembrane protein
Tcell_1330	VDEPAPPARAIADAALAALG	GI:15608871	151	170	transmembrane protein
Tcell_1331	IADAALAALGLWLSVAAVAG	GI:15608871	161	180	transmembrane protein
Tcell_1332	LWLSVAAVAGALLALTRAIL	GI:15608871	171	190	transmembrane protein
Tcell_1333	ALLALTRAILIRVRNASWQH	GI:15608871	181	200	transmembrane protein
Tcell_1334	IRVRNASWQHDIDSLFCTQR	GI:15608871	191	210	transmembrane protein
Tcell_1335	MTEPAAWDEGKPRIITLTMN	GI:15609166	1	20	Probable phosphofructokinase PfkB (PHOSPHOHEXOKINASE)
Tcell_1336	KPRIITLTMNPALDITTSVD	GI:15609166	11	30	Probable phosphofructokinase PfkB (PHOSPHOHEXOKINASE)
Tcell_1337	PALDITTSVDVVRPTEKMRC	GI:15609166	21	40	Probable phosphofructokinase PfkB (PHOSPHOHEXOKINASE)
Tcell_1338	VVRPTEKMRCGAPRYDPGGG	GI:15609166	31	50	Probable phosphofructokinase PfkB (PHOSPHOHEXOKINASE)
Tcell_1339	GAPRYDPGGGGINVARIVHV	GI:15609166	41	60	Probable phosphofructokinase PfkB (PHOSPHOHEXOKINASE)
Tcell_1340	GINVARIVHVLGGCSTALFP	GI:15609166	51	70	Probable phosphofructokinase PfkB (PHOSPHOHEXOKINASE)
Tcell_1341	LGGCSTALFPAGGSTGSLLM	GI:15609166	61	80	Probable phosphofructokinase PfkB (PHOSPHOHEXOKINASE)
Tcell_1342	AGGSTGSLLMALLGDAGVPF	GI:15609166	71	90	Probable phosphofructokinase PfkB (PHOSPHOHEXOKINASE)
Tcell_1343	ALLGDAGVPFRVIPIAASTR	GI:15609166	81	100	Probable phosphofructokinase PfkB (PHOSPHOHEXOKINASE)
Tcell_1344	RVIPIAASTRESFTVNESRT	GI:15609166	91	110	Probable phosphofructokinase PfkB (PHOSPHOHEXOKINASE)
Tcell_1345	ESFTVNESRTAKQYRFVLPG	GI:15609166	101	120	Probable phosphofructokinase PfkB (PHOSPHOHEXOKINASE)
Tcell_1346	AKQYRFVLPGPSLTVAEQEQ	GI:15609166	111	130	Probable phosphofructokinase PfkB (PHOSPHOHEXOKINASE)
Tcell_1347	PSLTVAEQEQCLDELRGAAA	GI:15609166	121	140	Probable phosphofructokinase PfkB (PHOSPHOHEXOKINASE)
Tcell_1348	CLDELRGAAASAAFVVASGS	GI:15609166	131	150	Probable phosphofructokinase PfkB (PHOSPHOHEXOKINASE)
Tcell_1349	SAAFVVASGSLPPGVAADYY	GI:15609166	141	160	Probable phosphofructokinase PfkB (PHOSPHOHEXOKINASE)
Tcell_1350	LPPGVAADYYQRVADICRRS	GI:15609166	151	170	Probable phosphofructokinase PfkB (PHOSPHOHEXOKINASE)
Tcell_1351	QRVADICRRSSTPLILDTSG	GI:15609166	161	180	Probable phosphofructokinase PfkB (PHOSPHOHEXOKINASE)
Tcell_1352	STPLILDTSGGGLQHISSGV	GI:15609166	171	190	Probable phosphofructokinase PfkB (PHOSPHOHEXOKINASE)
Tcell_1353	GGLQHISSGVFLLKASVREL	GI:15609166	181	200	Probable phosphofructokinase PfkB (PHOSPHOHEXOKINASE)
Tcell_1354	FLLKASVRELRECVGSELLT	GI:15609166	191	210	Probable phosphofructokinase PfkB (PHOSPHOHEXOKINASE)
Tcell_1355	RECVGSELLTEPEQLAAAHE	GI:15609166	201	220	Probable phosphofructokinase PfkB (PHOSPHOHEXOKINASE)
Tcell_1356	EPEQLAAAHELIDRGRAEVV	GI:15609166	211	230	Probable phosphofructokinase PfkB (PHOSPHOHEXOKINASE)
Tcell_1357	LIDRGRAEVVVVSLGSQGAL	GI:15609166	221	240	Probable phosphofructokinase PfkB (PHOSPHOHEXOKINASE)
Tcell_1358	VVSLGSQGALLATRHASHRF	GI:15609166	231	250	Probable phosphofructokinase PfkB (PHOSPHOHEXOKINASE)
Tcell_1359	SSIPMTAVSGVGAGDAMVAA	GI:15609166	251	270	Probable phosphofructokinase PfkB (PHOSPHOHEXOKINASE)
Tcell_1360	VGAGDAMVAAITVGLSRGWS	GI:15609166	261	280	Probable phosphofructokinase PfkB (PHOSPHOHEXOKINASE)
Tcell_1361	LIKSVRLGNAAGAAMLLTPG	GI:15609166	281	300	Probable phosphofructokinase PfkB (PHOSPHOHEXOKINASE)
Tcell_1362	AGAAMLLTPGTAACNRDDVE	GI:15609166	291	310	Probable phosphofructokinase PfkB (PHOSPHOHEXOKINASE)
Tcell_1363	TAACNRDDVERFFELAAEPT	GI:15609166	301	320	Probable phosphofructokinase PfkB (PHOSPHOHEXOKINASE)
Tcell_1364	RFFELAAEPTEVGQDQYVWH	GI:15609166	311	330	Probable phosphofructokinase PfkB (PHOSPHOHEXOKINASE)
Tcell_1365	TEVGQDQYVWHPIVNPEASP	GI:15609166	320	339	Probable phosphofructokinase PfkB (PHOSPHOHEXOKINASE)
Tcell_1366	SVAVSEGKPTEKHIQIRSTN	GI:167970439	125	144	heat shock protein hspX (alpha-crstallin) (14 kda antigen) (hsp16.3)
Tcell_1367	DWYSPACGKAGCQTYKWETF	GI:148661692	121	140	secreted antigen 85-B FbpB
Tcell_1368	GCQTYKWETFLTSELPQWLS	GI:148661692	131	150	secreted antigen 85-B FbpB
Tcell_1369	NFVRSSNLKFQDAYNAAGGH	GI:148661692	271	290	secreted antigen 85-B FbpB
Tcell_1370	YWGAQLNAMKGDLQSSLGAG	GI:148661692	306	325	secreted antigen 85-B FbpB
Tcell_1371	IADAALAAL	GI:15608871	161	169	transmembrane protein
Tcell_1372	ALLALTRAI	GI:15608871	181	189	transmembrane protein
Tcell_1373	AILIRVRNA	GI:15608871	188	196	transmembrane protein
Tcell_1374	HVYAHQAQT	GI:15608871	73	81	transmembrane protein
Tcell_1375	QAQTRHPAT	GI:15608871	78	86	transmembrane protein
Tcell_1376	GLWLSVAAV	GI:15608871	170	178	transmembrane protein
Tcell_1377	LTRAILIRV	GI:15608871	185	193	transmembrane protein
Tcell_1378	ELAAEPTEV	GI:15609166	314	322	Probable phosphofructokinase PfkB (PHOSPHOHEXOKINASE)
Tcell_1379	GSFVRTVSL	GI:167970439	96	104	heat shock protein hspX (alpha-crstallin) (14 kda antigen) (hsp16.3)
Tcell_1380	RTVSLPVGA	GI:167970439	100	108	heat shock protein hspX (alpha-crstallin) (14 kda antigen) (hsp16.3)
Tcell_1381	RNDPTQQIPKLVANNTRL	GI:398979	230	247	Antigen 85-B precursor (85B) (Extracellular alpha-antigen) (Antigen 85 complex B) (Ag85B) (Mycolyl transferase 85B) (Fibronectin-binding protein B) (30 kDa extracellular protein)
Tcell_1382	PRYISLIPVNVVAD	GI:81415810	95	108	MCE-FAMILY PROTEIN MCE2A
Tcell_1383	VAFRAGLVMEAGSKVT	GI:81415810	49	64	MCE-FAMILY PROTEIN MCE2A
Tcell_1384	ADLVPTATLLDTY	GI:81415810	278	290	MCE-FAMILY PROTEIN MCE2A
Tcell_1385	EGVVLLLVGALVL	GI:81415810	17	29	MCE-FAMILY PROTEIN MCE2A
Tcell_1386	YQAWQAQWNQAMEDLVRA	GI:61223751	51	68	ESAT-6-like protein esxH
Tcell_1387	MSQIMYNYPAMMAHAGDMAG	GI:54040983	1	20	ESAT-6-like protein esxR
Tcell_1388	MMAHAGDMAGYAGTLQSLGA	GI:54040983	11	30	ESAT-6-like protein esxR
Tcell_1389	YAGTLQSLGADIASEQAVLS	GI:54040983	21	40	ESAT-6-like protein esxR
Tcell_1390	DIASEQAVLSSAWQGDTGIT	GI:54040983	31	50	ESAT-6-like protein esxR
Tcell_1391	SAWQGDTGITYQGWQTQWNQ	GI:54040983	41	60	ESAT-6-like protein esxR
Tcell_1392	YQGWQTQWNQALEDLVRAYQ	GI:54040983	51	70	ESAT-6-like protein esxR
Tcell_1393	SMSGTHESNTMAMLARDGAE	GI:54040983	71	90	ESAT-6-like protein esxR
Tcell_1394	MSQSMYSYPAMTANVGDMAG	GI:54040982	1	20	ESAT-6-like protein esxQ
Tcell_1395	RCRRALRQIGVLERPVGDSS	GI:54040982	71	90	ESAT-6-like protein esxQ
Tcell_1396	MTANVGDMAGYTGTTQSLGA	GI:54040982	11	30	ESAT-6-like protein esxQ
Tcell_1397	DIASERTAPSRACQGDLGMS	GI:54040982	31	50	ESAT-6-like protein esxQ
Tcell_1398	VLERPVGDSSDCGTIRVGSF	GI:54040982	81	100	ESAT-6-like protein esxQ
Tcell_1399	DCGTIRVGSFRGRWLDPRHA	GI:54040982	91	110	ESAT-6-like protein esxQ
Tcell_1400	RGRWLDPRHAGPATAADAGD	GI:54040982	101	120	ESAT-6-like protein esxQ
Tcell_1401	SAIQGNVTSIHSLLD	GI:57117165	16	30	6 kDa early secretory antigenic target ESXA (ESAT-6)
Tcell_1402	NVTSIHSLLDEGKQS	GI:57117165	21	35	6 kDa early secretory antigenic target ESXA (ESAT-6)
Tcell_1403	HSLLDEGKQSLTKLA	GI:57117165	26	40	6 kDa early secretory antigenic target ESXA (ESAT-6)
Tcell_1404	EGKQSLTKLAAAWGG	GI:57117165	31	45	6 kDa early secretory antigenic target ESXA (ESAT-6)
Tcell_1405	LTKLAAAWGGSGSEA	GI:57117165	36	50	6 kDa early secretory antigenic target ESXA (ESAT-6)
Tcell_1406	SGSEAYQGVQQKWDA	GI:57117165	46	60	6 kDa early secretory antigenic target ESXA (ESAT-6)
Tcell_1407	YQGVQQKWDATATEL	GI:57117165	51	65	6 kDa early secretory antigenic target ESXA (ESAT-6)
Tcell_1408	TATELNNALQNLART	GI:57117165	61	75	6 kDa early secretory antigenic target ESXA (ESAT-6)
Tcell_1409	NLARTISEAGQAMAS	GI:57117165	71	85	6 kDa early secretory antigenic target ESXA (ESAT-6)
Tcell_1410	PEFSELFAAFPSFAG	GI:15609168	16	30	HEAT SHOCK PROTEIN HSPX (ALPHA-CRSTALLIN HOMOLOG) (14 kDa ANTIGEN) (HSP16.3)
Tcell_1411	LFAAFPSFAGLRPTF	GI:15609168	21	35	HEAT SHOCK PROTEIN HSPX (ALPHA-CRSTALLIN HOMOLOG) (14 kDa ANTIGEN) (HSP16.3)
Tcell_1412	MKEGRYEVRAELPGV	GI:15609168	46	60	HEAT SHOCK PROTEIN HSPX (ALPHA-CRSTALLIN HOMOLOG) (14 kDa ANTIGEN) (HSP16.3)
Tcell_1413	ELPGVDPDKDVDIMV	GI:15609168	56	70	HEAT SHOCK PROTEIN HSPX (ALPHA-CRSTALLIN HOMOLOG) (14 kDa ANTIGEN) (HSP16.3)
Tcell_1414	DFDGRSEFAYGSFVR	GI:15609168	86	100	HEAT SHOCK PROTEIN HSPX (ALPHA-CRSTALLIN HOMOLOG) (14 kDa ANTIGEN) (HSP16.3)
Tcell_1415	GSFVRTVSLPVGADE	GI:15609168	96	110	HEAT SHOCK PROTEIN HSPX (ALPHA-CRSTALLIN HOMOLOG) (14 kDa ANTIGEN) (HSP16.3)
Tcell_1416	TVSLPVGADEDDIKA	GI:15609168	101	115	HEAT SHOCK PROTEIN HSPX (ALPHA-CRSTALLIN HOMOLOG) (14 kDa ANTIGEN) (HSP16.3)
Tcell_1417	VHAQTVEDEARRMWA	GI:15608178	21	35	Esat-6 like protein esxJ (Esat-6 like protein 2)
Tcell_1418	VEDEARRMWASAQNI	GI:15608178	26	40	Esat-6 like protein esxJ (Esat-6 like protein 2)
Tcell_1419	RRMWASAQNISGAGW	GI:15608178	31	45	Esat-6 like protein esxJ (Esat-6 like protein 2)
Tcell_1420	TEQQWNFAGIEAAAS	GI:57117165	2	16	6 kDa early secretory antigenic target ESXA (ESAT-6)
Tcell_1421	EQQWNFAGIEAAASA	GI:57117165	3	17	6 kDa early secretory antigenic target ESXA (ESAT-6)
Tcell_1422	QQWNFAGIEAAASAI	GI:57117165	4	18	6 kDa early secretory antigenic target ESXA (ESAT-6)
Tcell_1423	QWNFAGIEAAASAIQ	GI:57117165	5	19	6 kDa early secretory antigenic target ESXA (ESAT-6)
Tcell_1424	NFAGIEAAASAIQGN	GI:57117165	7	21	6 kDa early secretory antigenic target ESXA (ESAT-6)
Tcell_1425	AGIEAAASAIQGNVT	GI:57117165	9	23	6 kDa early secretory antigenic target ESXA (ESAT-6)
Tcell_1426	GIEAAASAIQGNVTS	GI:57117165	10	24	6 kDa early secretory antigenic target ESXA (ESAT-6)
Tcell_1427	AASAIQGNVTSIHSL	GI:57117165	14	28	6 kDa early secretory antigenic target ESXA (ESAT-6)
Tcell_1428	AIQGNVTSIHSLLDE	GI:57117165	17	31	6 kDa early secretory antigenic target ESXA (ESAT-6)
Tcell_1429	IQGNVTSIHSLLDEG	GI:57117165	18	32	6 kDa early secretory antigenic target ESXA (ESAT-6)
Tcell_1430	QGNVTSIHSLLDEGK	GI:57117165	19	33	6 kDa early secretory antigenic target ESXA (ESAT-6)
Tcell_1431	GNVTSIHSLLDEGKQ	GI:57117165	20	34	6 kDa early secretory antigenic target ESXA (ESAT-6)
Tcell_1432	VTSIHSLLDEGKQSL	GI:57117165	22	36	6 kDa early secretory antigenic target ESXA (ESAT-6)
Tcell_1433	TSIHSLLDEGKQSLT	GI:57117165	23	37	6 kDa early secretory antigenic target ESXA (ESAT-6)
Tcell_1434	ATELNNALQNLARTI	GI:57117165	62	76	6 kDa early secretory antigenic target ESXA (ESAT-6)
Tcell_1435	TELNNALQNLARTIS	GI:57117165	63	77	6 kDa early secretory antigenic target ESXA (ESAT-6)
Tcell_1436	ELNNALQNLARTISE	GI:57117165	64	78	6 kDa early secretory antigenic target ESXA (ESAT-6)
Tcell_1437	LNNALQNLARTISEA	GI:57117165	65	79	6 kDa early secretory antigenic target ESXA (ESAT-6)
Tcell_1438	NALQNLARTISEAGQ	GI:57117165	67	81	6 kDa early secretory antigenic target ESXA (ESAT-6)
Tcell_1439	ALQNLARTISEAGQA	GI:57117165	68	82	6 kDa early secretory antigenic target ESXA (ESAT-6)
Tcell_1440	LQNLARTISEAGQAM	GI:57117165	69	83	6 kDa early secretory antigenic target ESXA (ESAT-6)
Tcell_1441	QNLARTISEAGQAMA	GI:57117165	70	84	6 kDa early secretory antigenic target ESXA (ESAT-6)
Tcell_1442	LARTISEAGQAMAST	GI:57117165	72	86	6 kDa early secretory antigenic target ESXA (ESAT-6)
Tcell_1443	ARTISEAGQAMASTE	GI:57117165	73	87	6 kDa early secretory antigenic target ESXA (ESAT-6)
Tcell_1444	RTISEAGQAMASTEG	GI:57117165	74	88	6 kDa early secretory antigenic target ESXA (ESAT-6)
Tcell_1445	TISEAGQAMASTEGN	GI:57117165	75	89	6 kDa early secretory antigenic target ESXA (ESAT-6)
Tcell_1446	SEAGQAMASTEGNVT	GI:57117165	77	91	6 kDa early secretory antigenic target ESXA (ESAT-6)
Tcell_1447	EAGQAMASTEGNVTG	GI:57117165	78	92	6 kDa early secretory antigenic target ESXA (ESAT-6)
Tcell_1448	STAGSLQGQWRGAAG	GI:15611010	34	48	10 kDa culture filtrate antigen EsxB
Tcell_1449	TAGSLQGQWRGAAGT	GI:15611010	35	49	10 kDa culture filtrate antigen EsxB
Tcell_1450	GSLQGQWRGAAGTAA	GI:15611010	37	51	10 kDa culture filtrate antigen EsxB
Tcell_1451	SLQGQWRGAAGTAAQ	GI:15611010	38	52	10 kDa culture filtrate antigen EsxB
Tcell_1452	LQGQWRGAAGTAAQA	GI:15611010	39	53	10 kDa culture filtrate antigen EsxB
Tcell_1453	QGQWRGAAGTAAQAA	GI:15611010	40	54	10 kDa culture filtrate antigen EsxB
Tcell_1454	QWRGAAGTAAQAAVV	GI:15611010	42	56	10 kDa culture filtrate antigen EsxB
Tcell_1455	WRGAAGTAAQAAVVR	GI:15611010	43	57	10 kDa culture filtrate antigen EsxB
Tcell_1456	RGAAGTAAQAAVVRF	GI:15611010	44	58	10 kDa culture filtrate antigen EsxB
Tcell_1457	GAAGTAAQAAVVRFQ	GI:15611010	45	59	10 kDa culture filtrate antigen EsxB
Tcell_1458	AGTAAQAAVVRFQEA	GI:15611010	47	61	10 kDa culture filtrate antigen EsxB
Tcell_1459	GTAAQAAVVRFQEAA	GI:15611010	48	62	10 kDa culture filtrate antigen EsxB
Tcell_1460	TAAQAAVVRFQEAAN	GI:15611010	49	63	10 kDa culture filtrate antigen EsxB
Tcell_1461	AAQAAVVRFQEAANK	GI:15611010	50	64	10 kDa culture filtrate antigen EsxB
Tcell_1462	QAAVVRFQEAANKQK	GI:15611010	52	66	10 kDa culture filtrate antigen EsxB
Tcell_1463	AAVVRFQEAANKQKQ	GI:15611010	53	67	10 kDa culture filtrate antigen EsxB
Tcell_1464	AVVRFQEAANKQKQE	GI:15611010	54	68	10 kDa culture filtrate antigen EsxB
Tcell_1465	RFQEAANKQKQELDE	GI:15611010	57	71	10 kDa culture filtrate antigen EsxB
Tcell_1466	FQEAANKQKQELDEI	GI:15611010	58	72	10 kDa culture filtrate antigen EsxB
Tcell_1467	ELDEISTNIRQAGVQ	GI:15611010	68	82	10 kDa culture filtrate antigen EsxB
Tcell_1468	DEISTNIRQAGVQYS	GI:15611010	70	84	10 kDa culture filtrate antigen EsxB
Tcell_1469	ISTNIRQAGVQYSRA	GI:15611010	72	86	10 kDa culture filtrate antigen EsxB
Tcell_1470	TNIRQAGVQYSRADE	GI:15611010	74	88	10 kDa culture filtrate antigen EsxB
Tcell_1471	NIRQAGVQYSRADEE	GI:15611010	75	89	10 kDa culture filtrate antigen EsxB
Tcell_1472	KDFDGRSEFAYGSFV	GI:15609168	85	99	HEAT SHOCK PROTEIN HSPX (ALPHA-CRSTALLIN HOMOLOG) (14 kDa ANTIGEN) (HSP16.3)
Tcell_1473	FDGRSEFAYGSFVRT	GI:15609168	87	101	HEAT SHOCK PROTEIN HSPX (ALPHA-CRSTALLIN HOMOLOG) (14 kDa ANTIGEN) (HSP16.3)
Tcell_1474	DGRSEFAYGSFVRTV	GI:15609168	88	102	HEAT SHOCK PROTEIN HSPX (ALPHA-CRSTALLIN HOMOLOG) (14 kDa ANTIGEN) (HSP16.3)
Tcell_1475	GRSEFAYGSFVRTVS	GI:15609168	89	103	HEAT SHOCK PROTEIN HSPX (ALPHA-CRSTALLIN HOMOLOG) (14 kDa ANTIGEN) (HSP16.3)
Tcell_1476	RSEFAYGSFVRTVSL	GI:15609168	90	104	HEAT SHOCK PROTEIN HSPX (ALPHA-CRSTALLIN HOMOLOG) (14 kDa ANTIGEN) (HSP16.3)
Tcell_1477	EFAYGSFVRTVSLPV	GI:15609168	92	106	HEAT SHOCK PROTEIN HSPX (ALPHA-CRSTALLIN HOMOLOG) (14 kDa ANTIGEN) (HSP16.3)
Tcell_1478	FAYGSFVRTVSLPVG	GI:15609168	93	107	HEAT SHOCK PROTEIN HSPX (ALPHA-CRSTALLIN HOMOLOG) (14 kDa ANTIGEN) (HSP16.3)
Tcell_1479	AYGSFVRTVSLPVGA	GI:15609168	94	108	HEAT SHOCK PROTEIN HSPX (ALPHA-CRSTALLIN HOMOLOG) (14 kDa ANTIGEN) (HSP16.3)
Tcell_1480	YGSFVRTVSLPVGAD	GI:15609168	95	109	HEAT SHOCK PROTEIN HSPX (ALPHA-CRSTALLIN HOMOLOG) (14 kDa ANTIGEN) (HSP16.3)
Tcell_1481	FVRTVSLPVGADEDD	GI:15609168	98	112	HEAT SHOCK PROTEIN HSPX (ALPHA-CRSTALLIN HOMOLOG) (14 kDa ANTIGEN) (HSP16.3)
Tcell_1482	HAQTVEDEARRMWAS	GI:15608178	22	36	Esat-6 like protein esxJ (Esat-6 like protein 2)
Tcell_1483	AQTVEDEARRMWASA	GI:15608178	23	37	Esat-6 like protein esxJ (Esat-6 like protein 2)
Tcell_1484	QTVEDEARRMWASAQ	GI:15608178	24	38	Esat-6 like protein esxJ (Esat-6 like protein 2)
Tcell_1485	TVEDEARRMWASAQN	GI:15608178	25	39	Esat-6 like protein esxJ (Esat-6 like protein 2)
Tcell_1486	EDEARRMWASAQNIS	GI:15608178	27	41	Esat-6 like protein esxJ (Esat-6 like protein 2)
Tcell_1487	DEARRMWASAQNISG	GI:15608178	28	42	Esat-6 like protein esxJ (Esat-6 like protein 2)
Tcell_1488	EARRMWASAQNISGA	GI:15608178	29	43	Esat-6 like protein esxJ (Esat-6 like protein 2)
Tcell_1489	ARRMWASAQNISGAG	GI:15608178	30	44	Esat-6 like protein esxJ (Esat-6 like protein 2)
Tcell_1490	IMILLVLVSA	GI:15609821	95	104	arsenic-transport integral membrane protein ArsA
Tcell_1491	LILATMLVA	GI:15607927	99	107	hypothetical protein
Tcell_1492	EGWWPTLIGLAMNDS	GI:61217895	201	215	Antigen 85-C precursor
Tcell_1493	TNFFGINTIPIALTE	GI:81571660	122	136	PPE FAMILY PROTEIN
Tcell_1494	HVTLYLGNGQMELPNK	SRC261265	201	215	invasion-associated protein
Tcell_1495	AAVVRFQEAANKQK	GI:61223749	53	66	ESAT-6-like protein esxB
Tcell_1496	MINVQAKPAAAASLA	GI:61228253	1	15	Cell surface lipoprotein MPT83 precursor
Tcell_1497	TSPAAPVTTAAMADP	GI:61228253	41	55	Cell surface lipoprotein MPT83 precursor
Tcell_1498	MAQDPVATAASNNPM	GI:61228253	81	95	Cell surface lipoprotein MPT83 precursor
Tcell_1499	EYTVFAPTNAAFDKL	GI:61228253	121	135	Cell surface lipoprotein MPT83 precursor
Tcell_1500	AFDKLPAATIDQLKT	GI:61228253	131	145	Cell surface lipoprotein MPT83 precursor
Tcell_1501	PTNAAFDKL	GI:61228253	127	135	Cell surface lipoprotein MPT83 precursor
Tcell_1502	ALTALIRDPPADSTG	GI:219556102	284	298	transmembrane protein
Tcell_1503	AMNEAFVAMLAPARI	GI:260186769	71	85	PE family protein
Tcell_1504	ARILRQLATPISVII	GI:253798919	978	992	helicase
Tcell_1505	CQMSFVVTIPEALAA	GI:253799138	19	33	PE-PGRS family protein
Tcell_1506	DGTFSRMLSWAQIGV	GI:15840099	393	407	FMN-dependent alpha-hydroxy acid dehydrogenase
Tcell_1507	DRMIHYRTIDSPIGP	GI:15840768	7	21	methylated-DNA--protein-cysteine methyltransferase
Tcell_1508	ESGEEVAGEETRIAF	GI:215410952	396	410	transposase
Tcell_1509	FISQMVYSFFASLDR	GI:254364602	263	277	PE-PGRS family protein
Tcell_1510	GADATAAAAFEQFLA	GI:253798919	720	734	helicase
Tcell_1511	GLHFQHTAAVLFGVW	GI:219559327	55	69	hypothetical protein
Tcell_1512	IMLLAYYIAAVNIES	GI:253798919	918	932	helicase
Tcell_1513	KQQVIAELYEKFFRI	GI:253798919	821	835	helicase
Tcell_1514	MAMTINYQFGDVDAH	GI:15841862	1	15	hypothetical protein
Tcell_1515	MHVSFVMAYPEMLAA	GI:167967999	1	15	PE family protein
Tcell_1516	MVQIVQVRVLATELQ	GI:15840446	1	15	bifunctional N-acetylglucosamine-1-phosphate uridyltransferase/glucosamine-1-phosphate acetyltransferase
Tcell_1517	QMATTLPVQRHPRSL	GI:253798912	17	31	heat shock protein hspX
Tcell_1518	RSRPRRTTRRMDRRT	GI:215431974	388	402	transposase
Tcell_1519	SAGMRRITISLDTLR	GI:215432291	149	163	molybdopterin cofactor biosynthesis protein A
Tcell_1520	SLNLRFVSTYRSPDR	GI:253798909	44	58	ArsR family transcriptional regulator
Tcell_1521	VHVADFVDVFPGQRI	GI:260206362	313	327	hypothetical protein
Tcell_1522	VHVSFVMAYPEMLAA	GI:254231459	9	23	PE family protein
Tcell_1523	VTANRAELKALIASN	GI:260188175	110	124	PPE family protein
Tcell_1524	ATGGGAYAAAEAASV	GI:254233148	83	97	PE-PGRS family protein
Tcell_1525	DLKLLRETPNAVRRS	GI:254366378	3	17	seryl-tRNA synthetase serS
Tcell_1526	INLIIHYVHRAGALG	GI:219559028	454	468	D-3-phosphoglycerate dehydrogenase
Tcell_1527	LLGQNTAAIAAIEAQ	GI:260188175	125	139	PPE family protein
Tcell_1528	LSPISNMVSMANNHV	GI:260204448	237	251	PPE family protein
Tcell_1529	LSPLSNMVSMANNHM	GI:215430076	235	249	PPE family protein
Tcell_1530	RCALHWFPGSHLLAC	GI:260203443	370	384	hypothetical protein
Tcell_1531	SSYAATEVANAAAGQ	GI:218752888	95	109	PE family protein
Tcell_1532	AAFDYADGAAEDELS	GI:260186837	51	65	putative L-lactate dehydrogenase
Tcell_1533	AAVPAVGAAAGAPAA	GI:148824212	324	338	PPE family protein
Tcell_1534	AEHQAIVRDVLAASD	GI:218754072	26	40	Esat-6 like protein esxL (Esat-6 like protein 4)
Tcell_1535	ALSRVHSMFLGTGGS	GI:260204425	128	142	PE family protein
Tcell_1536	AQNGVQAMSSLGSSL	GI:260202658	281	295	PPE family protein
Tcell_1537	AQTSQFVMAMINYED	GI:215432121	323	337	putative dioxygenase
Tcell_1538	DSTVITDRDIVNIDV	GI:260206175	118	132	methionine aminopeptidase
Tcell_1539	DYVRMWVQAATAMSA	GI:215431972	138	152	PPE family protein
Tcell_1540	EDLVRAYHSMSSTHE	GI:260203438	63	77	low molecular weight protein antigen 7 esxH
Tcell_1541	ELADLIEFARTVNEE	GI:260188145	189	203	molybdopterin cofactor biosynthesis protein A
Tcell_1542	ELVRADVTTPCLLPE	GI:254550308	184	198	hypothetical protein
Tcell_1543	ESVFAATVAELESLI	GI:254552941	551	565	polyketide synthase pks2
Tcell_1544	FDHEFTFGWDELLSK	GI:219558836	701	715	hypothetical protein
Tcell_1545	FLMSVGALIIGWLLQ	GI:255098556	535	549	acyl-CoA dehydrogenase fadE5
Tcell_1546	GWIISNIFGAIPVLA	GI:148824212	285	299	PPE family protein
Tcell_1547	IAYPVLWRHLTAIVA	GI:167967146	209	223	hypothetical protein
Tcell_1548	LALVGFLGGLITGTS	GI:260206190	117	131	cytochrome C biogenesis protein dipZ
Tcell_1549	LSPISNMVSMANNHM	GI:260200243	235	249	PPE family protein
Tcell_1550	LTVDAGAYVSAEAAN	GI:148821495	111	125	PE-PGRS family protein
Tcell_1551	LVAQEAAAAGTPLVT	GI:148824223	307	321	transferase
Tcell_1552	LVILLIIYRNPITMV	GI:260203030	227	241	putative integral membrane transport protein
Tcell_1553	MAFLRSVSRLAAAVF	GI:215447643	1	15	penicillin-binding protein dacB1
Tcell_1554	MSQIMYNYPAMRAHA	GI:215405010	1	15	EsxR-like protein
Tcell_1555	RGKVVLIDFWAYPCI	GI:260206190	424	438	cytochrome C biogenesis protein dipZ
Tcell_1556	STIFPFRRLFMVADV	GI:215429116	239	253	trans-aconitate methyltransferase tam
Tcell_1557	VYLVWRFIVPVVGRL	GI:15840758	15	29	ATP synthase F0F1 subunit delta
Tcell_1558	AAAQASAAAAAYEAA	GI:57116917	85	99	PPE family protein
Tcell_1559	AAASWDALAAELASA	GI:57117064	27	41	PPE family protein
Tcell_1560	AAFQAAHARFVAAAA	GI:15607428	49	63	hypothetical protein
Tcell_1561	AAFQGAHARFVAAAA	GI:57117047	49	63	Esat-6 like protein esxS
Tcell_1562	AAFSKLPASTIDELK	GI:15610012	104	118	major secreted immunogenic protein
Tcell_1563	AAFSRMLSLFFRQHI	GI:15609960	582	596	hypothetical protein Rv2823c
Tcell_1564	AAFYRLSSLRLWPDR	GI:15608452	61	75	hypothetical protein
Tcell_1565	AAGAQLLWQLPLLSI	GI:15607431	253	267	transmembrane protein
Tcell_1566	AAGGWDSLAAELATT	GI:57117065	27	41	PPE family protein
Tcell_1567	AAGTYVAADAAAASS	GI:57117047	79	93	Esat-6 like protein esxS
Tcell_1568	AAGTYVAADAAAAST	GI:15607428	79	93	hypothetical protein
Tcell_1569	AAGVAAWSLIALMIP	GI:15607431	215	229	transmembrane protein
Tcell_1570	AAHAGEYGQMVTLRG	GI:15610147	298	312	6-phosphofructokinase
Tcell_1571	AAIHEMFVNTLQMSS	GI:57116910	70	84	PE family protein
Tcell_1572	AAIHEMFVNTLVASS	GI:57116913	70	84	PE family protein
Tcell_1573	AALPAVGAAAGAPAA	GI:57117048	247	261	PPE family protein
Tcell_1574	AALPLLFFALAGQRI	GI:15610011	295	309	integral membrane C-type cytochrome biogenesis protein DipZ
Tcell_1575	AAQEMMIALRRLREL	GI:15607917	163	177	adenylosuccinate lyase
Tcell_1576	AAQHRQIVADFCDFL	GI:15608558	189	203	excinuclease ABC subunit C
Tcell_1577	AARLLSIRAMSTKFS	GI:15607432	149	163	hypothetical protein
Tcell_1578	AASLLDEDMDALEEA	GI:15610152	81	95	hypothetical protein
Tcell_1579	AATIDQLKTDAKLLS	GI:15610010	137	151	cell surface lipoprotein mpt83 (lipoprotein P23)
Tcell_1580	AATQARAAAAAFEAA	GI:57116911	86	100	PPE family protein
Tcell_1581	AAVALGFFVWLEGRA	GI:15609014	253	267	hypothetical protein
Tcell_1582	AAVDKDAVIVAAAGN	GI:15607432	224	238	hypothetical protein
Tcell_1583	AAVIVGSGRIASLYV	GI:15610004	242	256	hypothetical protein
Tcell_1584	ADKNPLFLDEQLTRA	GI:15607491	262	276	molecular chaperone DnaK
Tcell_1585	ADLILLYLIQHCPDL	GI:15608507	329	343	hypothetical protein
Tcell_1586	ADQILRETLLTVSSD	GI:15610168	448	462	hypothetical protein
Tcell_1587	ADSSKYMITLHTPIA	GI:15609713	81	95	hypothetical protein
Tcell_1588	ADVLTMKAVRAATAL	GI:15610555	250	264	DNA-binding/iron metalloprotein/AP endonuclease
Tcell_1589	ADYLRMWIQAATVMS	GI:57116948	141	155	PPE family protein
Tcell_1590	ADYNMLLISRLREEA	GI:15610959	943	957	integral membrane transport protein
Tcell_1591	AEAPAAAAAPEEQVQ	GI:57116708	456	470	PPE family protein
Tcell_1592	AEHQAIISDVLTASD	GI:15608177	26	40	putative ESAT-6 like protein ESXI (ESAT-6 like protein 1)
Tcell_1593	AEKFKEDVINDFVSS	GI:15610161	74	88	tRNA-specific 2-thiouridylase MnmA
Tcell_1594	AELFRLQTEFVKLQE	GI:15610368	40	54	transcriptional regulatory protein PvdS
Tcell_1595	AELMILIATNLLGQN	GI:57116852	116	130	PPE family protein
Tcell_1596	AEVIRLIRRLLPALV	GI:15608703	90	104	hypothetical protein
Tcell_1597	AFIFADLLILPILNI	GI:15610100	286	300	hypothetical protein
Tcell_1598	AFNEILRRRAATAVA	GI:15609016	157	171	hypothetical protein
Tcell_1599	AGAMGAYAAAEAANA	GI:57116789	81	95	PE-PGRS family protein
Tcell_1600	AGCQTYKWETFLTSE	GI:15609023	130	144	secreted antigen 85-B fbpB (85B) (antigen 85 complex B) (Mycolyl transferase 85B) (fibronectin-binding protein B) (extracellular alpha-antigen)
Tcell_1601	AGGFGGAGAGIANFL	GI:57116789	695	709	PE-PGRS family protein
Tcell_1602	AGISSLIIDPNPMFV	GI:15607691	144	158	acyl-CoA synthetase
Tcell_1603	AGTLSTFFGVPLVLT	GI:57117161	349	363	PE-PGRS family protein
Tcell_1604	AGWLAFFRDLVARGL	GI:15609803	210	224	PROBABLE TRANSPOSASE FOR INSERTION SEQUENCE ELEMENT IS1081 (FRAGMENT)
Tcell_1605	AGYPAELAYFEVLHE	GI:15610138	214	228	ketol-acid reductoisomerase
Tcell_1606	AHESLCFAGANLIPL	GI:15610004	62	76	hypothetical protein
Tcell_1607	AHGETVSAVAELIGD	GI:15610161	302	316	tRNA-specific 2-thiouridylase MnmA
Tcell_1608	AHLIHFAAANLRNPG	GI:57116867	59	73	transcriptional activator protein
Tcell_1609	AILRRRRRIAEPATC	GI:15607433	66	80	transmembrane protein
Tcell_1610	AINGDFILIAPEVQE	GI:15610136	251	265	lipoprotein LppY
Tcell_1611	AISVTAYALAAEVVP	GI:15609014	131	145	hypothetical protein
Tcell_1612	AITILLLVILLIIYG	GI:15610959	221	235	integral membrane transport protein
Tcell_1613	AKLMRDIPFRVGAVV	GI:15607435	148	162	trans-aconitate 2-methyltransferase
Tcell_1614	ALCLRLLTARSRTRA	GI:15609873	19	33	recombination regulator RecX
Tcell_1615	ALEMFYDDDADLSII	GI:345462017	2	16	ketol-acid reductoisomerase
Tcell_1616	ALGERRLVRLLRLGG	GI:15609746	136	150	hypothetical protein
Tcell_1617	ALLPRAGAAAAAALP	GI:57116839	175	189	PE family protein
Tcell_1618	ALLWLADQVDAALEK	GI:15608168	226	240	sensor protein KDPD
Tcell_1619	ALPRLLRRLVIMGGM	GI:15610529	138	152	nucleoside hydrolase IunH
Tcell_1620	ALQSHDDVALVSVMW	GI:15610162	137	151	cysteine desulfurase
Tcell_1621	ALRILVYSDNVQTRE	GI:15610279	7	21	response regulator
Tcell_1622	ALSAEYAAVAQELSV	GI:57117049	36	50	PPE family protein
Tcell_1623	ALSRVQSMFLGTGGS	GI:57116839	128	142	PE family protein
Tcell_1624	ALSVLVGLTAATVAI	GI:15607432	438	452	hypothetical protein
Tcell_1625	ALVAEGIEAIVFRTL	GI:15608176	16	30	truncated IS1560 transposase
Tcell_1626	ALVEEYLRGLRQAAG	GI:15610309	63	77	TetR/ACRR family transcriptional regulator
Tcell_1627	AMDYTTIVAAAASES	GI:15608448	228	242	ATP synthase F0F1 subunit alpha
Tcell_1628	AMHLLLNMWALYVVG	GI:15607252	89	103	hypothetical protein
Tcell_1629	AMNEAFVAMLGASAD	GI:57116919	71	85	PE family protein
Tcell_1630	ANATVYMIDSVLMPP	GI:15610012	178	192	major secreted immunogenic protein
Tcell_1631	APPNLIRAILRAPVD	GI:15609613	1088	1102	PROBABLE NAD-DEPENDENT GLUTAMATE DEHYDROGENASE GDH (NAD-GDH) (NAD-DEPENDENT GLUTAMIC DEHYDROGENASE)
Tcell_1632	APQINFFYYLGEPIV	GI:57116839	232	246	PE family protein
Tcell_1633	APVVILAHGFPELAY	GI:15610753	26	40	epoxide hydrolase
Tcell_1634	APWQQVLRNLGIDIG	GI:57116731	169	183	PPE family protein
Tcell_1635	APYVAWMRATAIQAE	GI:57116898	70	84	PPE family protein
Tcell_1636	AQAVYDFRSIVDYLR	GI:15607434	238	252	hypothetical protein
Tcell_1637	AQEYQALSAQAAAFH	GI:57116996	59	73	PE-PGRS family protein
Tcell_1638	AQIIHRITATARHPG	GI:15611019	355	369	membrane-anchored mycosin MYCP1 (serine protease) (subtilisin-like protease) (subtilase-like) (mycosin-1)
Tcell_1639	AQIYQAVSAQAAAIH	GI:57116910	59	73	PE family protein
Tcell_1640	AQLGYTIRQLERLLQ	GI:15608457	108	122	bifunctional methylated-DNA--protein-cysteine methyltransferase/O-6-methylguanine-DNA transcription regulator
Tcell_1641	AQLSQLISLLPSTLQ	GI:57116921	200	214	PPE family protein
Tcell_1642	ARFHQQFVQALTASV	GI:57116864	70	84	PE-PGRS family protein
Tcell_1643	ARIVIFFVGSVFLLT	GI:57116749	221	235	GABA permease
Tcell_1644	ARMWIQAATTMASYQ	GI:57116708	144	158	PPE family protein
Tcell_1645	ARTDLLAFTAFPKQI	GI:15609649	315	329	IS1081 transposase
Tcell_1646	ARVFLDSVLPALGEE	GI:15610121	140	154	polyphosphate kinase
Tcell_1647	ARVQIHRANDQVRIY	GI:15610199	215	229	ATP-dependent DNA ligase
Tcell_1648	ASIIRLVGAVLAEQH	GI:15609649	360	374	IS1081 transposase
Tcell_1649	ASMSMAAAASPYVGW	GI:57117062	63	77	PPE family protein
Tcell_1650	ASVGSYAAAEAANAS	GI:57116864	82	96	PE-PGRS family protein
Tcell_1651	ASVHVLLSHLHADHC	GI:15608479	68	82	hypothetical protein
Tcell_1652	ATEVVRRLTATAHRG	GI:15607432	364	378	hypothetical protein
Tcell_1653	ATGIVLMLGDQPQVA	GI:15607512	96	110	hypothetical protein
Tcell_1654	AVDAVFVGSCTNGRI	GI:15610125	345	359	isopropylmalate isomerase large subunit
Tcell_1655	AVDGRFAVPQILGDE	GI:15610149	84	98	aspartyl/glutamyl-tRNA amidotransferase subunit C
Tcell_1656	AVHVWLRLPAGRVEI	GI:15608506	147	161	hypothetical protein
Tcell_1657	AVITELIAMLRHHHI	GI:57117044	358	372	acetolactate synthase 1 catalytic subunit
Tcell_1658	AVLLEKIVADEEEHI	GI:15609013	117	131	bacterioferritin
Tcell_1659	AVLVATNFFGINTIP	GI:57116858	120	134	PPE family protein
Tcell_1660	AVPLRLLGGLHRMVL	GI:15607830	58	72	hypothetical protein
Tcell_1661	AVSIGILLSLIAPLG	GI:15609022	13	27	chorismate mutase
Tcell_1662	AVVVLKRLPDALADG	GI:15610961	264	278	polyketide synthase
Tcell_1663	AVWAFVMVLAFSRHL	GI:15610564	71	85	transposase
Tcell_1664	AWMSAAAAQAEQAAT	GI:57116911	74	88	PPE family protein
Tcell_1665	AYAQRVYQANRAAGS	GI:15607439	61	75	hypothetical protein
Tcell_1666	AYRTTIFAFPVFGFG	GI:57116751	229	243	cytochrome C-type biogenesis protein CcsA
Tcell_1667	CILAWILVRIINVRS	GI:15608127	793	807	adhesion component transport transmembrane protein
Tcell_1668	CLGSHLARLELTLLV	GI:15608923	342	356	cytochrome P450 143
Tcell_1669	CRGYDVVILDRYVAS	GI:15610383	85	99	thymidylate kinase
Tcell_1670	CRRYEVLLIFDEIAT	GI:15608706	244	258	adenosylmethionine-8-amino-7-oxononanoate aminotransferase
Tcell_1671	CSEDLLYLSDLDFDV	GI:15610144	155	169	oxidoreductase
Tcell_1672	DDGAIDILLVGLDSR	GI:15610403	56	70	hypothetical protein
Tcell_1673	DDIPRVLAEAFHIAA	GI:57117044	170	184	acetolactate synthase 1 catalytic subunit
Tcell_1674	DDYNELVISVPLQLT	GI:15610278	30	44	hypothetical protein
Tcell_1675	DESWQQFRQELIPLL	GI:15607435	214	228	trans-aconitate 2-methyltransferase
Tcell_1676	DFFVAADSAFSSLND	GI:15610092	192	206	hypothetical protein
Tcell_1677	DGDRHARGFEDLVEV	GI:15609206	110	124	RNA polymerase sigma factor SigC
Tcell_1678	DGLLAILAAGASLVQ	GI:15610404	193	207	hypothetical protein
Tcell_1679	DGLVLNFDDYNELVI	GI:15610278	23	37	hypothetical protein
Tcell_1680	DHGGVIFIDLRDASG	GI:15609709	32	46	aspartyl-tRNA synthetase
Tcell_1681	DIGCVFSIDTDAHAP	GI:15610992	282	296	hypothetical protein
Tcell_1682	DLDSYLVEITAEVLR	GI:57116925	235	249	6-phosphogluconate dehydrogenase
Tcell_1683	DMTKIVGLRARAKAA	GI:15609352	349	363	dihydrolipoamide acetyltransferase
Tcell_1684	DNGVGYVGLVASTVR	GI:15607513	173	187	hypothetical protein
Tcell_1685	DNLVRTISLQPTDGL	GI:15608450	70	84	ATP synthase F0F1 subunit beta
Tcell_1686	DPINEFFLANTGRPL	GI:57116712	100	114	PE-PGRS family protein
Tcell_1687	DPMVQIPRLVANNTR	GI:57116693	236	250	secreted antigen 85-C FbpC
Tcell_1688	DPVKGADEVVAFAEE	GI:15610421	146	160	acetyl-coenzyme A carboxylase subunit alpha
Tcell_1689	DRSRIEFAITILLLV	GI:15610959	214	228	integral membrane transport protein
Tcell_1690	DRWLDLRYVGPASAD	GI:15607430	81	95	hypothetical protein
Tcell_1691	DSFFHLAPLGQSGAL	GI:15607833	231	245	coenzyme PQQ synthesis protein E
Tcell_1692	DSTVITDGDIVNIDV	GI:57117031	118	132	methionine aminopeptidase
Tcell_1693	DTEVYLDAASLSPFV	GI:15610125	281	295	isopropylmalate isomerase large subunit
Tcell_1694	DTQSMIVTDHRYVPA	GI:57117030	333	347	mycothione reductase
Tcell_1695	DVIHAFWVPEFLFKR	GI:15609337	251	265	transmembrane cytochrome C oxidase subunit II CtaC
Tcell_1696	DVTIRFRRFFSRLQR	GI:15610636	4	18	hypothetical protein
Tcell_1697	DYVRMWVQAATVMSA	GI:57117048	65	79	PPE family protein
Tcell_1698	DYVYNIKANPAVRVR	GI:15609008	67	81	hypothetical protein
Tcell_1699	EDLVRAYHAMSSTHE	GI:15607429	63	77	low molecular weight protein antigen 7
Tcell_1700	EEIALIARWLAEPGV	GI:15609328	546	560	hypothetical protein
Tcell_1701	EEPRLFYMHYWAVDD	GI:15610136	287	301	lipoprotein LppY
Tcell_1702	EGGNQIVQYLVAQKI	GI:15610166	251	265	electron transfer flavoprotein subunit beta
Tcell_1703	EGVSILAESAEFESE	GI:15608451	75	89	ATP synthase F0F1 subunit epsilon
Tcell_1704	EHELYVAVLSNALHR	GI:15607440	14	28	hypothetical protein
Tcell_1705	EHFGHERYDAFFSLA	GI:15610528	140	154	cyclopropane-fatty-acyl-phospholipid synthase
Tcell_1706	EHIHRPNTNNVGPII	GI:15608325	128	142	acyl-CoA synthetase
Tcell_1707	EIGWEAGTAAPDEIP	GI:15607433	173	187	transmembrane protein
Tcell_1708	EIVQFLEETFAAYDQ	GI:57117045	201	215	PPE family protein
Tcell_1709	EIYLNTFRHLYGLDC	GI:57117137	154	168	UDP-glucose 4-epimerase
Tcell_1710	EKMRVAGRIAAGALA	GI:57117031	48	62	methionine aminopeptidase
Tcell_1711	EKSYGLLDDNVYTFL	GI:15607843	18	32	50S ribosomal protein L23
Tcell_1712	ELFVAAYVPYVAWLV	GI:57117049	66	80	PPE family protein
Tcell_1713	ELVAAFLWAQFEEAE	GI:15608641	40	54	hypothetical protein
Tcell_1714	ELVRADVTTPRLLPE	GI:15608440	184	198	hypothetical protein
Tcell_1715	EMLSMLRAMLAPESL	GI:15607480	812	826	transcriptional regulatory protein
Tcell_1716	ENFFMFIAEEVREYL	GI:15610995	1170	1184	ferredoxin-dependent glutamate synthase [NADPH] large subunit
Tcell_1717	EPEMLDRLDIVVASV	GI:15610992	184	198	hypothetical protein
Tcell_1718	EPGDIIIDGGNALYT	GI:57116925	102	116	6-phosphogluconate dehydrogenase
Tcell_1719	EPYAVWLDDWYARES	GI:15608128	153	167	hypothetical protein
Tcell_1720	EQMLIDDGILLRKYW	GI:15610368	158	172	transcriptional regulatory protein PvdS
Tcell_1721	ERYVGLYLPFLDMSF	GI:57116696	247	261	PE family protein
Tcell_1722	ESALFFIGVLIVALL	GI:15608168	427	441	sensor protein KDPD
Tcell_1723	ESGASYAARDALAAA	GI:57116857	81	95	PE family protein
Tcell_1724	ESTNTKIRLLTRIAF	GI:15608453	396	410	transposase
Tcell_1725	ETLYWLAQPGIRESI	GI:15610002	50	64	hypothetical protein
Tcell_1726	EVNIKILIDSLVSAG	GI:15609613	1183	1197	PROBABLE NAD-DEPENDENT GLUTAMATE DEHYDROGENASE GDH (NAD-GDH) (NAD-DEPENDENT GLUTAMIC DEHYDROGENASE)
Tcell_1727	EVVDYLGIPASARPV	GI:15607430	185	199	hypothetical protein
Tcell_1728	EWLYQSWAAAYLPLL	GI:15610168	34	48	hypothetical protein
Tcell_1729	FDHVPEQAFFLIGGL	GI:15608450	458	472	ATP synthase F0F1 subunit beta
Tcell_1730	FDREFTFGWDELLSK	GI:15609960	698	712	hypothetical protein Rv2823c
Tcell_1731	FFGQNAPAIAAIEAA	GI:57116928	125	139	PPE family protein
Tcell_1732	FFGQNTAAIAATEAQ	GI:57117065	125	139	PPE family protein
Tcell_1733	FFQVLVTQFGSSGGP	GI:15609712	143	157	hypothetical protein
Tcell_1734	FGQNTASIAATEAQY	GI:57116898	126	140	PPE family protein
Tcell_1735	FGQNTGAIAAAEARY	GI:57116917	125	139	PPE family protein
Tcell_1736	FGQNTSAIAAAEAQY	GI:57116911	126	140	PPE family protein
Tcell_1737	FGVIFGAIWAEEAWG	GI:57116751	242	256	cytochrome C-type biogenesis protein CcsA
Tcell_1738	FLGQNTAAIAATEAQ	GI:57117135	126	140	PPE family protein
Tcell_1739	FLLVPVLILLTVSGR	GI:57116751	140	154	cytochrome C-type biogenesis protein CcsA
Tcell_1740	FPDRASIIRLVGAVL	GI:15609649	356	370	IS1081 transposase
Tcell_1741	FRVVISSRFGDIFRG	GI:15610124	89	103	isopropylmalate isomerase small subunit
Tcell_1742	FSLVNFFDAQVGPLS	GI:15610960	381	395	polyketide synthase
Tcell_1743	FTQLDMEMSFVDAED	GI:15609709	233	247	aspartyl-tRNA synthetase
Tcell_1744	FVDAEDIIAISEEVL	GI:15609709	242	256	aspartyl-tRNA synthetase
Tcell_1745	FVQALTTAAASYASV	GI:57117029	76	90	PE-PGRS family protein
Tcell_1746	FYNEKAFLLTTFDVS	GI:15609960	257	271	hypothetical protein Rv2823c
Tcell_1747	GAMVATNFFGINTIP	GI:57116732	122	136	PPE family protein
Tcell_1748	GAYAAAEAANVSAAQ	GI:57116826	85	99	PE-PGRS family protein
Tcell_1749	GDCLVAFDAPLVVAN	GI:15607916	49	63	hypothetical protein
Tcell_1750	GDGTQLQVMISLDKV	GI:15610734	85	99	lysyl-tRNA synthetase
Tcell_1751	GDLRVIILEGQPIHV	GI:15608569	523	537	hypothetical protein
Tcell_1752	GEEYLILSARDVLAV	GI:15610554	83	97	co-chaperonin GroES
Tcell_1753	GFTIANHNAAAVGEI	GI:15608030	154	168	LuxR family transcriptional regulator
Tcell_1754	GHVVRFLEAGSKVKV	GI:15608779	104	118	translation initiation factor IF-3
Tcell_1755	GINTIPIAINEAEYV	GI:57116858	129	143	PPE family protein
Tcell_1756	GIVALIALGILEHFD	GI:15607913	246	260	bifunctional cephalosporin acylase/gamma-glutamyltranspeptidase
Tcell_1757	GKDGVVAHFVEDLVL	GI:15608133	65	79	UTP-glucose-1-phosphate uridylyltransferase
Tcell_1758	GKHVLIIFDDLTKQA	GI:15608448	264	278	ATP synthase F0F1 subunit alpha
Tcell_1759	GKIVRQKANRRHLLE	GI:15608780	20	34	50S ribosomal protein L35
Tcell_1760	GNGVVALRNAQLVTF	GI:15607430	119	133	hypothetical protein
Tcell_1761	GQLLVFDTRRGMVVG	GI:15610172	104	118	hypothetical protein
Tcell_1762	GQNYTYKWETFLTRE	GI:57116693	134	148	secreted antigen 85-C FbpC
Tcell_1763	GQQYQAMSAQAAAFH	GI:57116789	59	73	PE-PGRS family protein
Tcell_1764	GRLKGILKYYDAPIV	GI:15608574	273	287	glyceraldehyde-3-phosphate dehydrogenase
Tcell_1765	GSAENFSVVEALADS	GI:15610165	209	223	electron transfer flavoprotein subunit alpha
Tcell_1766	GSGHFVKMVHNGIEY	GI:57116925	186	200	6-phosphogluconate dehydrogenase
Tcell_1767	GSPLNLLRWTSARSI	GI:15608327	511	525	pyrroline-5-carboxylate dehydrogenase ROCA
Tcell_1768	GSTINAANAAAALPT	GI:57117010	22	36	PE-PGRS family protein
Tcell_1769	GTVLVNLINTKLTVA	GI:15610143	286	300	lipoprotein LppZ
Tcell_1770	GTVVLTATFALGAAL	GI:15610011	283	297	integral membrane C-type cytochrome biogenesis protein DipZ
Tcell_1771	GVLVATNFFGINTIP	GI:57116714	119	133	PPE family protein
Tcell_1772	GWIISNIFGAIPVLG	GI:57117048	208	222	PPE family protein
Tcell_1773	GWSSLGREYAAVAEE	GI:57116732	34	48	PPE family protein
Tcell_1774	GWYLVAATAAAATLR	GI:15607431	356	370	transmembrane protein
Tcell_1775	HNDVVTVASAPKLRV	GI:15608673	6	20	hypothetical protein
Tcell_1776	HPARRAILIEDLLTH	GI:15608507	84	98	hypothetical protein
Tcell_1777	HPQQFIYAGSLSALL	GI:15609023	179	193	secreted antigen 85-B fbpB (85B) (antigen 85 complex B) (Mycolyl transferase 85B) (fibronectin-binding protein B) (extracellular alpha-antigen)
Tcell_1778	HRDDRYCYFFIPSRK	GI:15610092	306	320	hypothetical protein
Tcell_1779	HTVLVATNFFGINTI	GI:57116716	120	134	PPE family protein
Tcell_1780	IAGMRLLVIKPEPLA	GI:15609007	5	19	hypothetical protein
Tcell_1781	ICVRVAEQLAELSSE	GI:15607649	16	30	hypothetical protein
Tcell_1782	IDLNVLLSAAINFFL	GI:15608125	67	81	large-conductance mechanosensitive channel
Tcell_1783	IGLVLIAVLVFVPRV	GI:15610018	44	58	integral membrane phosphatidate cytidylyltransferase CdsA
Tcell_1784	IGLVTQTINDFYFVI	GI:15608127	335	349	adhesion component transport transmembrane protein
Tcell_1785	IGRNFYRALLAQQEQ	GI:15608574	13	27	glyceraldehyde-3-phosphate dehydrogenase
Tcell_1786	IGSSIGAANAAAAGS	GI:57116865	21	35	PE-PGRS family protein
Tcell_1787	IIPEYLFIQSSTDLR	GI:15610959	452	466	integral membrane transport protein
Tcell_1788	IISDVADIIKGTLGE	GI:15610752	181	195	hypothetical protein
Tcell_1789	ILAKYVQLDFFRHVD	GI:15607777	62	76	(3R)-hydroxyacyl-ACP dehydratase subunit HadC
Tcell_1790	ILPIAEMSVVAMEFG	GI:15610162	159	173	cysteine desulfurase
Tcell_1791	INLIIHYVDRPGALG	GI:57117042	454	468	D-3-phosphoglycerate dehydrogenase
Tcell_1792	IPVMAYLVGLFAWVL	GI:15607431	456	470	transmembrane protein
Tcell_1793	IQARAAALAFEQAYA	GI:57117065	88	102	PPE family protein
Tcell_1794	IRQLERLLQAVVGAG	GI:15608457	114	128	bifunctional methylated-DNA--protein-cysteine methyltransferase/O-6-methylguanine-DNA transcription regulator
Tcell_1795	ITPDEGAYAFEALLR	GI:15610961	1975	1989	polyketide synthase
Tcell_1796	IVQINGRHFDLRAQG	GI:57117042	439	453	D-3-phosphoglycerate dehydrogenase
Tcell_1797	IVVMYLLLAATAVAA	GI:15610137	177	191	transmembrane protein
Tcell_1798	KAAIELIADHQLTVL	GI:15607993	209	223	decarboxylase
Tcell_1799	KAGLDRLRSVVHSLI	GI:15609704	67	81	hypothetical protein
Tcell_1800	KDLQDIIAILGIDEL	GI:15608450	391	405	ATP synthase F0F1 subunit beta
Tcell_1801	KKVAGLIKLQIVAGQ	GI:15607780	5	19	50S ribosomal protein L11
Tcell_1802	KMAPVLRQIYDQMAE	GI:15610282	79	93	NADH dehydrogenase subunit B
Tcell_1803	KPLVLILDDFAMREH	GI:15610563	162	176	transposase
Tcell_1804	LAAAAAWDALAAELY	GI:57116921	25	39	PPE family protein
Tcell_1805	LALLLVPGVPLVVMP	GI:15610163	45	59	hypothetical protein
Tcell_1806	LALVGFLGGLITGIS	GI:15610011	117	131	integral membrane C-type cytochrome biogenesis protein DipZ
Tcell_1807	LAVRYGISSLEEAQA	GI:15609010	53	67	hypothetical protein
Tcell_1808	LAWLVQASANSAAMA	GI:57116708	76	90	PPE family protein
Tcell_1809	LDWFCLFSSAAALTG	GI:15610961	1898	1912	polyketide synthase
Tcell_1810	LDYLRRMTVFLQGLM	GI:15607434	384	398	hypothetical protein
Tcell_1811	LENDNQLLYNYPGAL	GI:15610466	265	279	penicillin-binding protein DacB1
Tcell_1812	LGALTIVPRLVAHPT	GI:15608479	146	160	hypothetical protein
Tcell_1813	LGDIVYVHGAVISSR	GI:15610734	113	127	lysyl-tRNA synthetase
Tcell_1814	LGGLWTAVSPHLSPL	GI:57117111	224	238	PE family protein
Tcell_1815	LIILRKRENFRRAFS	GI:15608350	57	71	DNA-3-methyladenine glycosylase I
Tcell_1816	LLEFAVVLELAILSI	GI:57117048	193	207	PPE family protein
Tcell_1817	LLSTRGYITAEKIRS	GI:15609233	16	30	hypothetical protein
Tcell_1818	LLVIPVALSASIIRL	GI:15610141	26	40	low molecular weight protein antigen 6 (CFP-6)
Tcell_1819	LNYRPLLPKDRRMII	GI:15607434	331	345	hypothetical protein
Tcell_1820	LPLLVPLRAIPLLGN	GI:57117005	492	506	PPE FAMILY PROTEIN
Tcell_1821	LQSLGADIASEQAVL	GI:15610156	25	39	ESAT-6 like protein
Tcell_1822	LQSLGAEIAVEQAAL	GI:15607429	25	39	low molecular weight protein antigen 7
Tcell_1823	LQSLWANFYELLADA	GI:15608506	167	181	hypothetical protein
Tcell_1824	LQVVLRGYASMVAEL	GI:15607917	295	309	adenylosuccinate lyase
Tcell_1825	LRGLLSTFIAALMGA	GI:15609803	25	39	PROBABLE TRANSPOSASE FOR INSERTION SEQUENCE ELEMENT IS1081 (FRAGMENT)
Tcell_1826	LRIAAKIYSEADEAW	GI:15610751	80	94	hypothetical protein
Tcell_1827	LRLLVIALKHNVILN	GI:15609632	223	237	branched-chain alpha-keto acid dehydrogenase subunit E2
Tcell_1828	LTAIRYQIVVMYLLL	GI:15610137	170	184	transmembrane protein
Tcell_1829	LTLNEIHAFIKDPLG	GI:15609956	118	132	hypothetical protein
Tcell_1830	LTVDAGAYASAEAAN	GI:57116718	80	94	PE-PGRS family protein
Tcell_1831	LVLVIDDEPQILRAL	GI:15608167	3	17	transcriptional regulatory protein KdpE
Tcell_1832	LWIWVALTGAAATVL	GI:15608777	91	105	hypothetical protein
Tcell_1833	LYRPGLVHIYHALTW	GI:15610911	178	192	lipase LipE
Tcell_1834	MAEAWFETVAIAQQR	GI:15607834	1	15	L-lactate dehydrogenase (cytochrome) LldD1
Tcell_1835	MAFLRSVSCLAAAVF	GI:15610466	1	15	penicillin-binding protein DacB1
Tcell_1836	MAKTIAYDEEARRGL	GI:15607581	1	15	chaperonin GroEL
Tcell_1837	MDYFIRMWNQAALAM	GI:57117164	137	151	PPE FAMILY PROTEIN
Tcell_1838	MFVLRSHAAGLLREG	GI:15609709	1	15	aspartyl-tRNA synthetase
Tcell_1839	MRNVRLFRALLGVDK	GI:15608453	1	15	transposase
Tcell_1840	MSFVTTQPEALAAAA	GI:57116913	1	15	PE family protein
Tcell_1841	MVWQREKLLQVNEIG	GI:15608507	1	15	hypothetical protein
Tcell_1842	MWDPDVYLAFSGHRN	GI:15607435	1	15	trans-aconitate 2-methyltransferase
Tcell_1843	MYRELLELVAADVES	GI:15607830	25	39	hypothetical protein
Tcell_1844	NLAICLVLIYAIALV	GI:15610006	107	121	transmembrane protein
Tcell_1845	NPFPFLRQIIANQQV	GI:57117161	142	156	PE-PGRS family protein
Tcell_1846	NPGLLRFLPQLSERL	GI:15609704	360	374	hypothetical protein
Tcell_1847	NQAFRNIVNMLHGVR	GI:15608337	61	75	Esat-6 like protein esxK (Esat-6 like protein 3)
Tcell_1848	NQGGWMLSRASAMEL	GI:15609513	148	162	low molecular weight antigen CFP2
Tcell_1849	NQRQKFNPLVRLDSI	GI:15608437	283	297	transcription termination factor Rho
Tcell_1850	NRASLMQLISTNVFG	GI:57116911	113	127	PPE family protein
Tcell_1851	NYEQQEQASQQILSS	GI:15608337	84	98	Esat-6 like protein esxK (Esat-6 like protein 3)
Tcell_1852	PALFVFRPLLNLALR	GI:15609711	133	147	hypothetical protein
Tcell_1853	PPEVNSARVFAGAGS	GI:57116915	9	23	PPE family protein
Tcell_1854	PSPSMGRDIKVQFQS	GI:15609023	54	68	secreted antigen 85-B fbpB (85B) (antigen 85 complex B) (Mycolyl transferase 85B) (fibronectin-binding protein B) (extracellular alpha-antigen)
Tcell_1855	QAARGIRPLFDDITE	GI:57117044	601	615	acetolactate synthase 1 catalytic subunit
Tcell_1856	QAFRSRFGENFFYIL	GI:15610753	140	154	epoxide hydrolase
Tcell_1857	QASPDLLRGLLSTFI	GI:15609803	19	33	PROBABLE TRANSPOSASE FOR INSERTION SEQUENCE ELEMENT IS1081 (FRAGMENT)
Tcell_1858	QAVLTATNFFGINTI	GI:57117164	116	130	PPE FAMILY PROTEIN
Tcell_1859	QAYLALRAWGLPVSE	GI:15610151	251	265	NAD-dependent DNA ligase LigA
Tcell_1860	QCKDIIDELERMQVF	GI:15607833	53	67	coenzyme PQQ synthesis protein E
Tcell_1861	QLSAEYASTAAELSG	GI:57116716	36	50	PPE family protein
Tcell_1862	QLSALWARFPLPVIP	GI:15607431	284	298	transmembrane protein
Tcell_1863	QQIKFAALSARAVAL	GI:15610161	103	117	tRNA-specific 2-thiouridylase MnmA
Tcell_1864	QRPRMLYDYFHQLFA	GI:15610995	506	520	ferredoxin-dependent glutamate synthase [NADPH] large subunit
Tcell_1865	QTLVYKGMLTTPQLK	GI:15610995	193	207	ferredoxin-dependent glutamate synthase [NADPH] large subunit
Tcell_1866	QVPSASMGRDIKVQF	GI:57116693	58	72	secreted antigen 85-C FbpC
Tcell_1867	RARQGFRDIEFHPTI	GI:15609009	68	82	L-lactate dehydrogenase (cytochrome) LldD2
Tcell_1868	RCALHWFPGSHLLHV	GI:15607434	367	381	hypothetical protein
Tcell_1869	RELIRAFWPGALSLV	GI:15608441	87	101	hypothetical protein
Tcell_1870	RQSGATIADVLAEKE	GI:15611012	467	481	hypothetical protein
Tcell_1871	RRDIELIHEQLADAG	GI:15608185	86	100	hypothetical protein
Tcell_1872	RRPLLVAVSWAIFAL	GI:15607684	47	61	transmembrane protein
Tcell_1873	RRSFYRIFFDSGFTP	GI:15609764	131	145	hypothetical protein Rv2627c
Tcell_1874	RSAFRLSPPVLSGAM	GI:15609764	12	26	hypothetical protein Rv2627c
Tcell_1875	RSPISNMVSMANNHM	GI:57116841	235	249	PPE FAMILY PROTEIN [Mycobacterium tuberculosis H37Rv]
Tcell_1876	RVIEDALRFYFESHE	GI:15610529	216	230	nucleoside hydrolase IunH
Tcell_1877	RVLLAGWEQFDEPVD	GI:15610528	117	131	cyclopropane-fatty-acyl-phospholipid synthase
Tcell_1878	RVPEDLLAMVVAVEQ	GI:15607440	44	58	hypothetical protein
Tcell_1879	SAAGSYAAAEAANAS	GI:57116845	82	96	PE-PGRS family protein
Tcell_1880	SARLRLLRDRLVEGV	GI:15610162	264	278	cysteine desulfurase
Tcell_1881	SEFNEVFFNDVFVPD	GI:15610198	545	559	acyl-CoA dehydrogenase
Tcell_1882	SILDMRQLFDGIDLS	GI:15608631	161	175	methylmalonyl-CoA mutase
Tcell_1883	SLAVKTFEDLFAELG	GI:57116947	4	18	phosphoribosyl-ATP pyrophosphatase
Tcell_1884	SLFAALNIAAVVAVL	GI:57116703	12	26	hypothetical protein
Tcell_1885	SPEEILDVIADFEAM	GI:15607994	14	28	hypothetical protein
Tcell_1886	SQVIEAVNLFRANVI	GI:15610139	102	116	acetolactate synthase 3 regulatory subunit
Tcell_1887	SRFYFLTGRGALLQL	GI:15610970	157	171	seryl-tRNA synthetase
Tcell_1888	SSTATSGAAVVSPAE	GI:15609152	2	16	hypothetical protein
Tcell_1889	SSYAATEVANAAAAS	GI:57116840	85	99	PE family protein
Tcell_1890	STIFPFRRLFMVAEV	GI:15607435	239	253	trans-aconitate 2-methyltransferase
Tcell_1891	TCNYGQVVAALNATD	GI:15608314	38	52	low molecular weight T-cell antigen TB8.4
Tcell_1892	TDAMRKVTGMHVRLA	GI:15608410	54	68	lipoprotein LprA
Tcell_1893	TDNGAMIAAFAAQLV	GI:15610555	305	319	DNA-binding/iron metalloprotein/AP endonuclease
Tcell_1894	TGIFGLVLVICVVLI	GI:15610633	17	31	MCE-FAMILY PROTEIN MCE4C
Tcell_1895	TPVQSQRVDPSAASG	GI:15609231	60	74	twin-arginine translocation protein TatA
Tcell_1896	TVAWTMLGVALSAYE	GI:15607831	154	168	transcriptional regulatory protein
Tcell_1897	TVRYRIRRIEQLLST	GI:15608326	502	516	hypothetical protein
Tcell_1898	VADIHFQPRYIFAAI	GI:15610005	93	107	4-hydroxy-3-methylbut-2-en-1-yl diphosphate synthase
Tcell_1899	VDHLERMLSLDNAFT	GI:15610151	83	97	NAD-dependent DNA ligase LigA
Tcell_1900	VDLAKSLRIAAKIYS	GI:15610751	74	88	hypothetical protein
Tcell_1901	VDLIAHGTAARIYRL	GI:15609016	361	375	hypothetical protein
Tcell_1902	VDVEDGRVIVDEYQR	GI:57117030	280	294	mycothione reductase
Tcell_1903	VGGAGFATDFEPVDH	GI:15610151	71	85	NAD-dependent DNA ligase LigA
Tcell_1904	VTVDAAVLAAIDADA	GI:15607439	8	22	hypothetical protein
Tcell_1905	VVSREHLIQQAIAAN	GI:15609363	456	470	hypothetical protein
Tcell_1906	VYLVWRFIVPLVGRL	GI:15608447	15	29	ATP synthase F0F1 subunit delta
Tcell_1907	WFINWYLPISQLFYN	GI:57116898	234	248	PPE family protein
Tcell_1908	YAAALVAMPTLAELA	GI:57116732	101	115	PPE family protein
Tcell_1909	YASVEAANASPLQVA	GI:57117029	87	101	PE-PGRS family protein
Tcell_1910	YLAWLSTAAAQAEQA	GI:57116731	75	89	PPE family protein
Tcell_1911	YLGLEVLTRARAALT	GI:15609649	383	397	IS1081 transposase
Tcell_1912	YLLDFLRQSGNTPIV	GI:15609016	249	263	hypothetical protein
Tcell_1913	YRIAARPGAVTRRAA	GI:15610152	68	82	hypothetical protein
Tcell_1914	YVAWMSATAALAREA	GI:57116917	71	85	PPE family protein
Tcell_1915	FAGIEAAASA	GI:61223745	8	17	6 kDa early secretory antigenic target
Tcell_1916	LDFGALPPEINSGRM	GI:148661594	41	55	PPE family protein
Tcell_1917	LPPEINSGRMYCGPG	GI:148661594	46	60	PPE family protein
Tcell_1918	NSGRMYCGPGSGPML	GI:148661594	51	65	PPE family protein
Tcell_1919	AATGYASVIAELTGA	GI:148661594	81	95	PPE family protein
Tcell_1920	ASVIAELTGAPWVGA	GI:148661594	86	100	PPE family protein
Tcell_1921	ELTGAPWVGAASLSM	GI:148661594	91	105	PPE family protein
Tcell_1922	VAAMPGLLQRLSSAA	GI:148661594	226	240	PPE family protein
Tcell_1923	SVSWSNPNDWWLVRL	GI:148661594	241	255	PPE family protein
Tcell_1924	FATGMAQFFASIAQQ	GI:148661594	276	290	PPE family protein
Tcell_1925	AQFFASIAQQLTFGP	GI:148661594	281	295	PPE family protein
Tcell_1926	VSASLARANKIGALS	GI:148661594	321	335	PPE family protein
Tcell_1927	VGSSHGPHGLLRGLP	GI:148661594	361	375	PPE family protein
Tcell_1928	VTTQPEALAAAAANL	GI:57116913	4	18	PE family protein
Tcell_1929	APTTGVVPAAADEVS	GI:57116913	34	48	PE family protein
Tcell_1930	TGVVPAAADEVSALT	GI:57116910	37	51	PE family protein
Tcell_1931	ASSGSYAATEAANAA	GI:57116913	82	96	PE family protein
Tcell_1932	GSYAATEAANAAAAG	GI:57116910	85	99	PE family protein
Tcell_1933	GYETVITQL	GI:57116911	44	52	PPE family protein
Tcell_1934	GYASVIAEL	GI:148661594	84	92	PPE family protein
Tcell_1935	QWNFAGIEAA	GI:61223745	5	14	6 kDa early secretory antigenic target
Tcell_1936	LIASNVAGV	GI:289763608	118	126	PPE family protein
Tcell_1937	VEYLQVPSPSMGRDI	GI:75391422	51	65	Secreted antigen Ag85A
Tcell_1938	VPSPSMGRDIKVQFQ	GI:75391422	56	70	Secreted antigen Ag85A
Tcell_1939	MGRDIKVQFQSGGAN	GI:75391422	61	75	Secreted antigen Ag85A
Tcell_1940	KVQFQSGGANSPALY	GI:75391422	66	80	Secreted antigen Ag85A
Tcell_1941	SPALYLLDGLRAQDD	GI:75391422	76	90	Secreted antigen Ag85A
Tcell_1942	LLDGLRAQDDFSGWD	GI:75391422	81	95	Secreted antigen Ag85A
Tcell_1943	RAQDDFSGWDINTPA	GI:75391422	86	100	Secreted antigen Ag85A
Tcell_1944	FSGWDINTPAFEWYD	GI:75391422	91	105	Secreted antigen Ag85A
Tcell_1945	FEWYDQSGLSVVMPV	GI:75391422	101	115	Secreted antigen Ag85A
Tcell_1946	VVMPVGGQSSFYSDW	GI:75391422	111	125	Secreted antigen Ag85A
Tcell_1947	GGQSSFYSDWYQPAC	GI:75391422	116	130	Secreted antigen Ag85A
Tcell_1948	FYSDWYQPACGKAGC	GI:75391422	121	135	Secreted antigen Ag85A
Tcell_1949	GKAGCQTYKWETFLT	GI:75391422	131	145	Secreted antigen Ag85A
Tcell_1950	QTYKWETFLTSELPG	GI:75391422	136	150	Secreted antigen Ag85A
Tcell_1951	SELPGWLQANRHVKP	GI:75391422	146	160	Secreted antigen Ag85A
Tcell_1952	WLQANRHVKPTGSAV	GI:75391422	151	165	Secreted antigen Ag85A
Tcell_1953	TGSAVVGLSMAASSA	GI:75391422	161	175	Secreted antigen Ag85A
Tcell_1954	YHPQQFVYAGAMSGL	GI:75391422	181	195	Secreted antigen Ag85A
Tcell_1955	FVYAGAMSGLLDPSQ	GI:75391422	186	200	Secreted antigen Ag85A
Tcell_1956	AMSGLLDPSQAMGPT	GI:75391422	191	205	Secreted antigen Ag85A
Tcell_1957	AMGPTLIGLAMGDAG	GI:75391422	201	215	Secreted antigen Ag85A
Tcell_1958	KEDPAWQRNDPLLNV	GI:75391422	226	240	Secreted antigen Ag85A
Tcell_1959	WQRNDPLLNVGKLIA	GI:75391422	231	245	Secreted antigen Ag85A
Tcell_1960	PLLNVGKLIANNTRV	GI:75391422	236	250	Secreted antigen Ag85A
Tcell_1961	GKLIANNTRVWVYCG	GI:75391422	241	255	Secreted antigen Ag85A
Tcell_1962	NNTRVWVYCGNGKPS	GI:75391422	246	260	Secreted antigen Ag85A
Tcell_1963	WVYCGNGKPSDLGGN	GI:75391422	251	265	Secreted antigen Ag85A
Tcell_1964	FLEGFVRTSNIKFQD	GI:75391422	271	285	Secreted antigen Ag85A
Tcell_1965	AYNAGGGHNGVFDFP	GI:75391422	286	300	Secreted antigen Ag85A
Tcell_1966	VFDFPDSGTHSWEYW	GI:75391422	296	310	Secreted antigen Ag85A
Tcell_1967	DSGTHSWEYWGAQLN	GI:75391422	301	315	Secreted antigen Ag85A
Tcell_1968	SWEYWGAQLNAMKPD	GI:75391422	306	320	Secreted antigen Ag85A
Tcell_1969	GAQLNAMKPDLQRAL	GI:75391422	311	325	Secreted antigen Ag85A
Tcell_1970	PYILLVSSKVSTVKD	GI:116244	216	230	60 kDa chaperonin 2 (Protein Cpn60-2) (groEL protein 2) (65 kDa antigen) (Heat shock protein 65) (Cell wall protein A) (Antigen A)
Tcell_1971	PSMGRDIKV	GI:158517767	56	64	Antigen 85-B
Tcell_1972	KVVIDGKDQNV	GI:61227681	51	61	Lipoprotein lpqH precursor
Tcell_1973	AGTAVQDSRSHVYAH	GI:81345758	63	77	Probable membrane protein Rv1733c/MT1774
Tcell_1974	MVDPQLDGPQLAALAAVVELGSFDA	GI:54042785	1	25	Uncharacterized HTH-type transcriptional regulator Rv1985c/MT2039
Tcell_1975	LREGVAMGAVTTERNPVPGCRVHPL	GI:54042785	136	160	Uncharacterized HTH-type transcriptional regulator Rv1985c/MT2039
Tcell_1976	PVPGCRVHPLGEMRYLPVASRPFVQ	GI:54042785	151	175	Uncharacterized HTH-type transcriptional regulator Rv1985c/MT2039
Tcell_1977	LPVASRPFVQRHLSDGFTAAAAAKA	GI:54042785	166	190	Uncharacterized HTH-type transcriptional regulator Rv1985c/MT2039
Tcell_1978	GFTAAAAAKAPSLAWNRDDGLQDML	GI:54042785	181	205	Uncharacterized HTH-type transcriptional regulator Rv1985c/MT2039
Tcell_1979	NRDDGLQDMLVRKAFRRAITRPTHF	GI:54042785	196	220	Uncharacterized HTH-type transcriptional regulator Rv1985c/MT2039
Tcell_1980	RRAITRPTHFVPTTEGFTAAARAGL	GI:54042785	211	235	Uncharacterized HTH-type transcriptional regulator Rv1985c/MT2039
Tcell_1981	GFTAAARAGLGWGMFPEKLAASPLA	GI:54042785	226	250	Uncharacterized HTH-type transcriptional regulator Rv1985c/MT2039
Tcell_1982	PEKLAASPLADGSFVRVCDIHLDVP	GI:54042785	241	265	Uncharacterized HTH-type transcriptional regulator Rv1985c/MT2039
Tcell_1983	RVCDIHLDVPLYWQCWKLDSPIIAR	GI:54042785	256	280	Uncharacterized HTH-type transcriptional regulator Rv1985c/MT2039
Tcell_1984	WKLDSPIIARITDTVRAAASGLYRG	GI:54042785	271	295	Uncharacterized HTH-type transcriptional regulator Rv1985c/MT2039
Tcell_1985	AVVELGSFDAAAERLHVTPSAVSQR	GI:54042785	16	40	Uncharacterized HTH-type transcriptional regulator Rv1985c/MT2039
Tcell_1986	RAAASGLYRGQQRRRRPG	GI:54042785	286	303	Uncharacterized HTH-type transcriptional regulator Rv1985c/MT2039
Tcell_1987	MHPMIPAEYISNIIYEGPGADSLFF	GI:2496465	1	25	Uncharacterized PPE family protein PPE57
Tcell_1988	EGPGADSLFFASGQLRELAYSVETT	GI:2496465	16	40	Uncharacterized PPE family protein PPE57
Tcell_1989	RELAYSVETTAESLEDELDELDENW	GI:2496465	31	55	Uncharacterized PPE family protein PPE57
Tcell_1990	DELDELDENWKGSSSDLLADAVERY	GI:2496465	46	70	Uncharacterized PPE family protein PPE57
Tcell_1991	DLLADAVERYLQWLSKHSSQLKHAA	GI:2496465	61	85	Uncharacterized PPE family protein PPE57
Tcell_1992	KHSSQLKHAAWVINGLANAYNDTRR	GI:2496465	76	100	Uncharacterized PPE family protein PPE57
Tcell_1993	LANAYNDTRRKVVPPEEIAANREER	GI:2496465	91	115	Uncharacterized PPE family protein PPE57
Tcell_1994	EEIAANREERRRLIASNVAGVNTPA	GI:2496465	106	130	Uncharacterized PPE family protein PPE57
Tcell_1995	SNVAGVNTPAIADLDAQYDQYRARN	GI:2496465	121	145	Uncharacterized PPE family protein PPE57
Tcell_1996	HVTPSAVSQRIKSLEQQVGQVLVVR	GI:54042785	31	55	Uncharacterized HTH-type transcriptional regulator Rv1985c/MT2039
Tcell_1997	AYVSWTRSALSDLPRWREPPQIYRGG	GI:2496465	151	176	Uncharacterized PPE family protein PPE57
Tcell_1998	AQYDQYRARNVAVMNAYVSWTRSAL	GI:2496465	136	160	Uncharacterized PPE family protein PPE57
[truncated: 200 more rows]

## Sheet: Bcell
Table S12. Detailed information of MTBC epitopes used in this paper (B cell epitopes).
Epitope ID	Epitope Sequence	Gene ID	Gene Start	Gene End	Gene Annotation
Bcell_0001	MTEQQWNFAGIEAAAS	GI:61223745	1	16	6 kDa early secretory antigenic target
Bcell_0002	AAASAIQGNVTSIHSL	GI:61223745	13	28	6 kDa early secretory antigenic target
Bcell_0003	NVTSIHSLLDEGKQSL	GI:61223745	21	36	6 kDa early secretory antigenic target
Bcell_0004	LDEGKQSLTKLAAAWG	GI:61223745	29	44	6 kDa early secretory antigenic target
Bcell_0005	STEGNVTGMFA	GI:61223745	85	95	6 kDa early secretory antigenic target
Bcell_0006	DQVHFQPLPPAVVKLSDALI	GI:129538	350	369	Phosphate-binding protein pstS 1 precursor
Bcell_0007	DAATAQTLQAFLHWAITDGN	GI:129538	325	344	Phosphate-binding protein pstS 1 precursor
Bcell_0008	MTEQQWNFAGIEAAASAIQG	GI:61223745	1	20	6 kDa early secretory antigenic target
Bcell_0009	EAAASAIQGNVTSIHSLLDEGKQS	GI:61223745	12	35	6 kDa early secretory antigenic target
Bcell_0010	VTSIHSLLDEGKQSLTKLAAAWGG	GI:61223745	22	45	6 kDa early secretory antigenic target
Bcell_0011	GKQSLTKLAAAWGGSGSEAYQGVQ	GI:61223745	32	55	6 kDa early secretory antigenic target
Bcell_0012	AWGGSGSEAYQGVQQKWDATATEL	GI:61223745	42	65	6 kDa early secretory antigenic target
Bcell_0013	QGVQQKWDATATELNNALQNLART	GI:61223745	52	75	6 kDa early secretory antigenic target
Bcell_0014	ATELNNALQNLARTISEAGQAMAS	GI:61223745	62	85	6 kDa early secretory antigenic target
Bcell_0015	LARTISEAGQAMASTEGNVTGMFA	GI:61223745	72	95	6 kDa early secretory antigenic target
Bcell_0016	TKRRITPKD	GI:57116701	130	138	MCE-FAMILY PROTEIN MCE1A
Bcell_0017	MAKVNIKPLEDKILV	GI:116200	1	15	10 kDa chaperonin
Bcell_0018	DKILVQANEAETTTA	GI:116200	11	25	10 kDa chaperonin
Bcell_0019	ETTTASGLVIPDTAK	GI:116200	21	35	10 kDa chaperonin
Bcell_0020	WDEDGEKRIPLDVAE	GI:116200	51	65	10 kDa chaperonin
Bcell_0021	LDVAEGDTVIYSKYG	GI:116200	61	75	10 kDa chaperonin
Bcell_0022	MINVQAKPAAAAS	GI:61228253	1	13	Cell surface lipoprotein MPT83 precursor
Bcell_0023	VAKVNIKPLEDKILV	SRC280164	-	-	10 kDa chaperonin
Bcell_0024	PDTAKEKPQEGTVVA	GI:116200	31	45	10 kDa chaperonin
Bcell_0025	GTVVAVGPGRWDEDG	GI:116200	41	55	10 kDa chaperonin
Bcell_0026	YNGEEYLILSARDVL	GI:116200	81	95	10 kDa chaperonin
Bcell_0027	ARDVLAVVSK	GI:116200	91	100	10 kDa chaperonin
Bcell_0028	MAEMKTDAATLAQEA	GI:2960226	1	15	10 KDA CULTURE FILTRATE ANTIGEN ESXB (LHP) (CFP10)
Bcell_0029	LAQEAGNFERISGDL	GI:2960226	11	25	10 KDA CULTURE FILTRATE ANTIGEN ESXB (LHP) (CFP10)
Bcell_0030	GNFERISGDLKTQID	GI:2960226	16	30	10 KDA CULTURE FILTRATE ANTIGEN ESXB (LHP) (CFP10)
Bcell_0031	ISGDLKTQIDQVEST	GI:2960226	21	35	10 KDA CULTURE FILTRATE ANTIGEN ESXB (LHP) (CFP10)
Bcell_0032	KTQIDQVESTAGSLQ	GI:2960226	26	40	10 KDA CULTURE FILTRATE ANTIGEN ESXB (LHP) (CFP10)
Bcell_0033	QVESTAGSLQGQWRG	GI:2960226	31	45	10 KDA CULTURE FILTRATE ANTIGEN ESXB (LHP) (CFP10)
Bcell_0034	AGSLQGQWRGAAGTA	GI:2960226	36	50	10 KDA CULTURE FILTRATE ANTIGEN ESXB (LHP) (CFP10)
Bcell_0035	AAGTAAQAAVVRFQE	GI:2960226	46	60	10 KDA CULTURE FILTRATE ANTIGEN ESXB (LHP) (CFP10)
Bcell_0036	AQAAVVRFQEAANKQ	GI:2960226	51	65	10 KDA CULTURE FILTRATE ANTIGEN ESXB (LHP) (CFP10)
Bcell_0037	VRFQEAANKQKQELD	GI:2960226	56	70	10 KDA CULTURE FILTRATE ANTIGEN ESXB (LHP) (CFP10)
Bcell_0038	KQELDEISTNIRQAG	GI:2960226	66	80	10 KDA CULTURE FILTRATE ANTIGEN ESXB (LHP) (CFP10)
Bcell_0039	EISTNIRQAGVQYSR	GI:2960226	71	85	10 KDA CULTURE FILTRATE ANTIGEN ESXB (LHP) (CFP10)
Bcell_0040	IRQAGVQYSRADEEQ	GI:2960226	76	90	10 KDA CULTURE FILTRATE ANTIGEN ESXB (LHP) (CFP10)
Bcell_0041	VQYSRADEEQQQALS	GI:2960226	81	95	10 KDA CULTURE FILTRATE ANTIGEN ESXB (LHP) (CFP10)
Bcell_0042	ADEEQQQALSSQMGF	GI:2960226	86	100	10 KDA CULTURE FILTRATE ANTIGEN ESXB (LHP) (CFP10)
Bcell_0043	SSDPAWERNDPT	GI:398979	223	234	Antigen 85-B precursor (85B) (Extracellular alpha-antigen) (Antigen 85 complex B) (Ag85B) (Mycolyl transferase 85B) (Fibronectin-binding protein B) (30 kDa extracellular protein)
Bcell_0044	GSKPPSGSPETGAG	GI:129538	25	38	Phosphate-binding protein pstS 1 precursor
Bcell_0045	GDLVGPGCAEYAAANPTGPA	GI:31794052	31	50	MAJOR SECRETED IMMUNOGENIC PROTEIN MPB70 PRECURSOR
Bcell_0046	YAAANPTGPASVQGMSQDPV	GI:31794052	41	60	MAJOR SECRETED IMMUNOGENIC PROTEIN MPB70 PRECURSOR
Bcell_0047	AVAASNNPELTTLTAALSGQ	GI:31794052	61	80	MAJOR SECRETED IMMUNOGENIC PROTEIN MPB70 PRECURSOR
Bcell_0048	LNSGQYTVFAPTNAAFSKLP	GI:31794052	91	110	MAJOR SECRETED IMMUNOGENIC PROTEIN MPB70 PRECURSOR
Bcell_0049	PTNAAFSKLPASTIDELKTN	GI:31794052	101	120	MAJOR SECRETED IMMUNOGENIC PROTEIN MPB70 PRECURSOR
Bcell_0050	GVSTANATVYMIDSVLMPPA	GI:31794052	174	193	MAJOR SECRETED IMMUNOGENIC PROTEIN MPB70 PRECURSOR
Bcell_0051	AVAVSPPAAAGDLVGPGCAE	GI:31794052	21	40	MAJOR SECRETED IMMUNOGENIC PROTEIN MPB70 PRECURSOR
Bcell_0052	EQQWNFAGIEAAA	GI:61223745	3	15	6 kDa early secretory antigenic target
Bcell_0053	DEGKQSLTK	GI:61223745	30	38	6 kDa early secretory antigenic target
Bcell_0054	YQGVQQKWD	GI:61223745	51	59	6 kDa early secretory antigenic target
Bcell_0055	AAAWGGSGSEAYQGVQQKWDATA	GI:61223745	40	62	6 kDa early secretory antigenic target
Bcell_0056	TTPKNPTKRRITPKDVI	GI:57116701	124	140	MCE-FAMILY PROTEIN MCE1A
Bcell_0057	TDELNQQRDDITRAI	GI:15607314	199	213	POSSIBLE MCE-FAMILY LIPOPROTEIN LPRK (MCE-FAMILY LIPOPROTEIN MCE1E)
Bcell_0058	AKFSDTIGKRDEQIT	GI:15607312	180	194	MCE-FAMILY PROTEIN MCE1C
Bcell_0059	NRYVELKRGEGKGA	GI:15607311	105	118	MCE-FAMILY PROTEIN MCE1B
Bcell_0060	VTFHYQNKYKVPAN	GI:15607313	87	100	MCE-FAMILY PROTEIN MCE1D
Bcell_0061	SEWRSPADTSPRPLP	GI:15607315	329	343	MCE-FAMILY PROTEIN MCE1F
Bcell_0062	GLRAQDDFSGWDINTPAFEW	GI:61217891	84	103	Antigen 85-A precursor
Bcell_0063	THSWEYWGAQLNAMKPDLQR	GI:61217891	304	323	Antigen 85-A precursor
Bcell_0064	MLGNAPSVVPNTTLGM	GI:280329	1	16	mtp40 protein - Mycobacterium tuberculosis
Bcell_0065	TTLGMHCGSFGSAPSNG	GI:280329	12	28	mtp40 protein - Mycobacterium tuberculosis
Bcell_0066	WLKLGLVEFGGVAKLNAEVMS	GI:280329	29	49	mtp40 protein - Mycobacterium tuberculosis
Bcell_0067	MLGTGTPNRARINFNC	GI:280329	59	74	mtp40 protein - Mycobacterium tuberculosis
Bcell_0068	INFNCEVWSNVSETISGPRLY	GI:280329	70	90	mtp40 protein - Mycobacterium tuberculosis
Bcell_0069	GPRLYGEMTMQGTRKPRPSGP	GI:280329	86	106	mtp40 protein - Mycobacterium tuberculosis
Bcell_0070	ASMLGTVTNSPGVPAVPWGA	GI:280329	115	134	mtp40 protein - Mycobacterium tuberculosis
Bcell_0071	GTVVAVGPGRWDEDGE	GI:116200	41	56	10 kDa chaperonin
Bcell_0072	GRWDEDGEKRIPLDVA	GI:116200	49	64	10 kDa chaperonin
Bcell_0073	DMANPMSPVNKSFEIEVTCS	GI:61227681	140	159	Lipoprotein lpqH precursor
Bcell_0074	KQDPEGWGKSPGFGTTVDFP	GI:129538	201	220	Phosphate-binding protein pstS 1 precursor
Bcell_0075	YYQSGLSIVMPVGGQSSFYS	GI:44168	101	120	protein or antigen 85-B
Bcell_0076	PVGGQSSFYSDWYSPACGKA	GI:44168	111	130	protein or antigen 85-B
Bcell_0077	DWYSPACGKAGCQTYKWETL	GI:44168	121	140	protein or antigen 85-B
Bcell_0078	SAMILAAYHPQQFIYAGSLS	GI:44168	171	190	protein or antigen 85-B
Bcell_0079	GAAILVAGLSGCSSNKSTTG	GI:61227681	11	30	Lipoprotein lpqH precursor
Bcell_0080	VTGSVVCTTAAGNVNIAIGG	GI:61227681	61	80	Lipoprotein lpqH precursor
Bcell_0081	TASPGAASGPKVVIDGKDQN	GI:61227681	41	60	Lipoprotein lpqH precursor
Bcell_0082	NITSATYQSAIPPRGTQAVV	GI:61228240	94	113	Immunogenic protein MPT64 precursor
Bcell_0083	HPTTTYKAFDWDQAYRKPIT	GI:61228240	124	143	Immunogenic protein MPT64 precursor
Bcell_0084	GHWRCPPR	GI:44588	591	598	DnaK
Bcell_0085	HWRCPPRR	GI:44588	592	599	DnaK
Bcell_0086	WRCPPRRR	GI:44588	593	600	DnaK
Bcell_0087	RCPPRRRA	GI:44588	594	601	DnaK
Bcell_0088	CPPRRRAG	GI:44588	595	602	DnaK
Bcell_0089	PPRRRAGR	GI:44588	596	603	DnaK
Bcell_0090	RRAGRCPP	GI:44588	599	606	DnaK
Bcell_0091	PRRRAGRC	GI:44588	597	604	DnaK
Bcell_0092	RRRAGRCP	GI:44588	598	605	DnaK
Bcell_0093	RAGRCPPR	GI:44588	600	607	DnaK
Bcell_0094	YQTEKFVK	GI:44588	518	525	DnaK
Bcell_0095	LVYQTEKF	GI:44588	516	523	DnaK
Bcell_0096	VYQTEKFV	GI:44588	517	524	DnaK
Bcell_0097	QTEKFVKE	GI:44588	519	526	DnaK
Bcell_0098	TEKFVKEQ	GI:44588	520	527	DnaK
Bcell_0099	EKFVKEQR	GI:44588	521	528	DnaK
Bcell_0100	KFVKEQRE	GI:44588	522	529	DnaK
Bcell_0101	GSKVPEDT	GI:44588	533	540	DnaK
Bcell_0102	SKVPEDTL	GI:44588	534	541	DnaK
Bcell_0103	KVPEDTLN	GI:44588	535	542	DnaK
Bcell_0104	VPEDTLNK	GI:44588	536	543	DnaK
Bcell_0105	PEDTLNKV	GI:44588	537	544	DnaK
Bcell_0106	EDTLNKVD	GI:44588	538	545	DnaK
Bcell_0107	DTLNKVDA	GI:44588	539	546	DnaK
Bcell_0108	TLNKVDAA	GI:44588	540	547	DnaK
Bcell_0109	LNKVDAAV	GI:44588	541	548	DnaK
Bcell_0110	NKVDAAVA	GI:44588	542	549	DnaK
Bcell_0111	DAAVAEAE	GI:44588	545	552	DnaK
Bcell_0112	AAVAEAEG	GI:44588	546	553	DnaK
Bcell_0113	AVAEAEGG	GI:44588	547	554	DnaK
Bcell_0114	VAEAEGGT	GI:44588	548	555	DnaK
Bcell_0115	AEAEGGTW	GI:44588	549	556	DnaK
Bcell_0116	EAEGGTWR	GI:44588	550	557	DnaK
Bcell_0117	AEGGTWRI	GI:44588	551	558	DnaK
Bcell_0118	EGGTWRIG	GI:44588	552	559	DnaK
Bcell_0119	GGTWRIGY	GI:44588	553	560	DnaK
Bcell_0120	WRIGYFGH	GI:44588	556	563	DnaK
Bcell_0121	RIGYFGHQ	GI:44588	557	564	DnaK
Bcell_0122	IGYFGHQV	GI:44588	558	565	DnaK
Bcell_0123	GYFGHQVG	GI:44588	559	566	DnaK
Bcell_0124	YFGHQVGD	GI:44588	560	567	DnaK
Bcell_0125	FGHQVGDG	GI:44588	561	568	DnaK
Bcell_0126	GHQVGDGE	GI:44588	562	569	DnaK
Bcell_0127	HQVGDGEA	GI:44588	563	570	DnaK
Bcell_0128	QVGDGEAG	GI:44588	564	571	DnaK
Bcell_0129	VGDGEAGP	GI:44588	565	572	DnaK
Bcell_0130	GEAGPGVA	GI:44588	568	575	DnaK
Bcell_0131	EAGPGVAG	GI:44588	569	576	DnaK
Bcell_0132	AGPGVAGS	GI:44588	570	577	DnaK
Bcell_0133	GPGVAGSG	GI:44588	571	578	DnaK
Bcell_0134	PGVAGSGA	GI:44588	572	579	DnaK
Bcell_0135	GVAGSGAS	GI:44588	573	580	DnaK
Bcell_0136	VAGSGASD	GI:44588	574	581	DnaK
Bcell_0137	AGSGASDL	GI:44588	575	582	DnaK
Bcell_0138	GSGASDLR	GI:44588	576	583	DnaK
Bcell_0139	SGASDLRS	GI:44588	577	584	DnaK
Bcell_0140	GASDLRSS	GI:44588	578	585	DnaK
Bcell_0141	ASDLRSSS	GI:44588	579	586	DnaK
Bcell_0142	SDLRSSSG	GI:44588	580	587	DnaK
Bcell_0143	DLRSSSGC	GI:44588	581	588	DnaK
Bcell_0144	LRSSSGCV	GI:44588	582	589	DnaK
Bcell_0145	RSSSGCVT	GI:44588	583	590	DnaK
Bcell_0146	SSSGCVTG	GI:44588	584	591	DnaK
Bcell_0147	SSGCVTGH	GI:44588	585	592	DnaK
Bcell_0148	CVTGHWRC	GI:44588	588	595	DnaK
Bcell_0149	VTGHWRCP	GI:44588	589	596	DnaK
Bcell_0150	TGHWRCPP	GI:44588	590	597	DnaK
Bcell_0151	AAIGLSMAGSSAMILAAYHPQ	GI:44168	161	181	protein or antigen 85-B
Bcell_0152	ALLDPSQGMGPSLIGLAMGD	GI:44168	191	210	protein or antigen 85-B
Bcell_0153	PSLIGLAMGDAGGYKAADMW	GI:44168	201	220	protein or antigen 85-B
Bcell_0154	AGGYKAADMWGPSSDPAWER	GI:44168	211	230	protein or antigen 85-B
Bcell_0155	NAVFNFPPNGTHSWEYWGAQ	GI:44168	291	310	protein or antigen 85-B
Bcell_0156	VKRGLTVAVAGAAILVAGLS	SRC280383	-	-	Probable lipoprotein aminopeptidase LpqL
Bcell_0157	SGETTTAAGTTASPGAASGP	GI:61227681	31	50	Lipoprotein lpqH precursor
Bcell_0158	IAIGGAATGIAAVLTDGNPP	GI:61227681	76	95	Lipoprotein lpqH precursor
Bcell_0159	DGNPPEVKSVGLGNVNGVTL	GI:61227681	91	110	Lipoprotein lpqH precursor
Bcell_0160	MSPVNKSFEIEVTCS	GI:61227681	145	159	Lipoprotein lpqH precursor
Bcell_0161	ATGVDMANPMSPVNKSFEIE	GI:61227681	136	155	Lipoprotein lpqH precursor
Bcell_0162	TGPASVQGMSQDPVAVAASNNPELTTLTAALSG	GI:61228252	47	79	Immunogenic protein MPB70 precursor
Bcell_0163	GTRQTLQGASVTVTGQGNSLKVGNADVVCGGVSTANATVYMIDSVLMPPA	GI:61228252	144	193	Immunogenic protein MPB70 precursor
Bcell_0164	KVTLGPKGRN	GI:61221045	27	36	60 kDa chaperonin 2
Bcell_0165	PKGRNVVLEK	GI:61221045	32	41	60 kDa chaperonin 2
Bcell_0166	VVLEKKWGAP	GI:61221045	37	46	60 kDa chaperonin 2
Bcell_0167	TVLAQALVRE	GI:61221045	92	101	60 kDa chaperonin 2
Bcell_0168	ALVREGLRNV	GI:61221045	97	106	60 kDa chaperonin 2
Bcell_0169	GLRNVAAGAN	GI:61221045	102	111	60 kDa chaperonin 2
Bcell_0170	PLGLKRGIEK	GI:61221045	112	121	60 kDa chaperonin 2
Bcell_0171	QIAATAAISA	GI:61221045	142	151	60 kDa chaperonin 2
Bcell_0172	RFDKGYISGY	GI:61221045	192	201	60 kDa chaperonin 2
Bcell_0173	YISGYFVTDP	GI:61221045	197	206	60 kDa chaperonin 2
Bcell_0174	YILLVSSKVS	GI:61221045	217	226	60 kDa chaperonin 2
Bcell_0175	PGFGDRRKAM	GI:61221045	277	286	60 kDa chaperonin 2
Bcell_0176	RRKAMLQDMA	GI:61221045	282	291	60 kDa chaperonin 2
Bcell_0177	LAKLAGGVAV	GI:61221045	367	376	60 kDa chaperonin 2
Bcell_0178	IVAGGGVTLL	GI:61221045	409	418	60 kDa chaperonin 2
Bcell_0179	GVTLLQAAPT	GI:61221045	414	423	60 kDa chaperonin 2
Bcell_0180	PLKQIAFNSG	GI:61221045	447	456	60 kDa chaperonin 2
Bcell_0181	VAEKVRNLPA	GI:61221045	462	471	60 kDa chaperonin 2
Bcell_0182	RNLPAGHGLN	GI:61221045	467	476	60 kDa chaperonin 2
Bcell_0183	NAASIAGLFL	GI:61221045	503	512	60 kDa chaperonin 2
Bcell_0184	AGLFLTTEAV	GI:61221045	508	517	60 kDa chaperonin 2
Bcell_0185	NPTGPASV	GI:61228252	45	52	Immunogenic protein MPB70 precursor
Bcell_0186	QDPV	GI:61228252	57	60	Immunogenic protein MPB70 precursor
Bcell_0187	ANVVGTRQ	GI:61228252	140	147	Immunogenic protein MPB70 precursor
Bcell_0188	STANATVY	GI:61228252	176	183	Immunogenic protein MPB70 precursor
Bcell_0189	VAGGGVTLLQAAPTLDELKLEGDE	GI:61221045	410	433	60 kDa chaperonin 2
Bcell_0190	SVQGM	GI:61228252	51	55	Immunogenic protein MPB70 precursor
Bcell_0191	NVVGTRQ	GI:61228252	141	147	Immunogenic protein MPB70 precursor
Bcell_0192	NAAFS	GI:61228252	103	107	Immunogenic protein MPB70 precursor
Bcell_0193	SNNPE	GI:61228252	65	69	Immunogenic protein MPB70 precursor
Bcell_0194	YMIDSVLM	GI:61228252	183	190	Immunogenic protein MPB70 precursor
Bcell_0195	KTNSSLLT	GI:61228252	118	125	Immunogenic protein MPB70 precursor
Bcell_0196	LKTNSSLL	GI:61228252	117	124	Immunogenic protein MPB70 precursor
Bcell_0197	NPQVNLVD	GI:61228252	82	89	Immunogenic protein MPB70 precursor
Bcell_0198	PQVNLVDT	GI:61228252	83	90	Immunogenic protein MPB70 precursor
Bcell_0199	AEYAAANP	GI:61228252	39	46	Immunogenic protein MPB70 precursor
Bcell_0200	GMSQDPVA	GI:61228252	54	61	Immunogenic protein MPB70 precursor
Bcell_0201	NNPELTTL	GI:61228252	66	73	Immunogenic protein MPB70 precursor
Bcell_0202	GGVAVIKAGA	GI:61221045	372	381	60 kDa chaperonin 2
Bcell_0203	VTGSVVC	GI:61227681	61	67	Lipoprotein lpqH precursor
Bcell_0204	AAGNVNI	GI:61227681	70	76	Lipoprotein lpqH precursor
Bcell_0205	VNKSFEI	GI:61227681	148	154	Lipoprotein lpqH precursor
Bcell_0206	GPAFHER	GI:129538	69	75	Phosphate-binding protein pstS 1 precursor
Bcell_0207	GFASKTPANQAIS	GI:129538	287	299	Phosphate-binding protein pstS 1 precursor
Bcell_0208	YEKIGAELVKEVAKKTDDVAG	GI:61221043	65	85	60 kDa chaperonin 2
Bcell_0209	DNIGNANIGFGNRGDANIGIGNIGDRNLGIGNTGNW	GI:57117005	201	236	PPE FAMILY PROTEIN
Bcell_0210	DNIGNANIGFGN	GI:57117005	201	212	PPE FAMILY PROTEIN
Bcell_0211	NIGFGNRGDANI	GI:57117005	207	218	PPE FAMILY PROTEIN
Bcell_0212	RGDANIGIGNIG	GI:57117005	213	224	PPE FAMILY PROTEIN
Bcell_0213	GIGNIGDRNLGI	GI:57117005	219	230	PPE FAMILY PROTEIN
Bcell_0214	DRNLGIGNTGNW	GI:57117005	225	236	PPE FAMILY PROTEIN
Bcell_0215	RPGLDELSFTLTGNPNRPDGGILT	GI:57117005	376	399	PPE FAMILY PROTEIN
Bcell_0216	RPGLDELSFTLT	GI:57117005	376	387	PPE FAMILY PROTEIN
Bcell_0217	LSFTLTGNPNRP	GI:57117005	382	393	PPE FAMILY PROTEIN
Bcell_0218	GNPNRPDGGILT	GI:57117005	388	399	PPE FAMILY PROTEIN
Bcell_0219	MKIRLHTLLAVLTAAPLLLA	GI:129538	1	20	Phosphate-binding protein pstS 1 precursor
Bcell_0220	LFNLWGPAFHERYPNVTITA	GI:129538	64	83	Phosphate-binding protein pstS 1 precursor
Bcell_0221	GASDAYLSEGDMAAHKGLMN	GI:129538	103	122	Phosphate-binding protein pstS 1 precursor
Bcell_0222	IALAISAQQVNYNLPGVSEHL	GI:129538	123	143	Phosphate-binding protein pstS 1 precursor
Bcell_0223	GNGGMVTGCAETPGCVAYIG	GI:129538	230	249	Phosphate-binding protein pstS 1 precursor
Bcell_0224	AAGFASKTPANQAISMIDGP	GI:129538	285	304	Phosphate-binding protein pstS 1 precursor
Bcell_0225	EKASVPGGGDMGGMDF	GI:121636354	525	540	60 KDA chaperonin 2 groel2
Bcell_0226	QPACRKAGCQTYKWE	SRC280101	-	-	Diacylglycerol acyltransferase/mycolyltransferase Ag85A
Bcell_0227	GSINTGWFNTGNANTG	GI:38490360	971	986	PPE FAMILY PROTEIN
Bcell_0228	GFKVRPSFSFFAVGPDGMP	GI:38490360	2931	2949	PPE FAMILY PROTEIN
Bcell_0229	AKVNIKPLEDKIL	GI:38605709	2	14	10 kDa chaperonin
Bcell_0230	LRPTFDTRLM	GI:61217071	31	40	14 kDa antigen
Bcell_0231	DPDKDVDIMV	GI:61217071	61	70	14 kDa antigen
Bcell_0232	RDGQLTIKAERTEQKDFDGR	GI:61217071	71	90	14 kDa antigen
Bcell_0233	RTEQKDFDGRSEFAYGSFVR	GI:61217071	81	100	14 kDa antigen
Bcell_0234	TVSLPVGADEDDIKATYDKG	GI:61217071	101	120	14 kDa antigen
Bcell_0235	GKPTEKHIQIRSTN	GI:61217071	131	144	14 kDa antigen
Bcell_0236	WDEDGEK	GI:116200	51	57	10 kDa chaperonin
Bcell_0237	DPDKDVDIMVRDGQLTIKAE	GI:61217071	61	80	14 kDa antigen
Bcell_0238	ILTVSVAVSEGKPTEKHIQI	GI:61217071	121	140	14 kDa antigen
Bcell_0239	LFAAFPSFAGLRPTFDTRLM	GI:61217071	21	40	14 kDa antigen
Bcell_0240	LRPTFDTRLMRLEDEMKEGR	GI:61217071	31	50	14 kDa antigen
Bcell_0241	YEVRAELPGVDPDKDVDIMV	GI:61217071	51	70	14 kDa antigen
Bcell_0242	KVNIKPLEDK	GI:116200	3	12	10 kDa chaperonin
Bcell_0243	VNIKPLEDKI	GI:116200	4	13	10 kDa chaperonin
Bcell_0244	NIKPLEDKIL	GI:116200	5	14	10 kDa chaperonin
Bcell_0245	IKPLEDKILV	GI:116200	6	15	10 kDa chaperonin
Bcell_0246	KPLEDKILVQ	GI:116200	7	16	10 kDa chaperonin
Bcell_0247	GTVVAVGPGR	GI:116200	41	50	10 kDa chaperonin
Bcell_0248	TVVAVGPGRW	GI:116200	42	51	10 kDa chaperonin
Bcell_0249	VVAVGPGRWD	GI:116200	43	52	10 kDa chaperonin
Bcell_0250	VAVGPGRWDE	GI:116200	44	53	10 kDa chaperonin
Bcell_0251	AVGPGRWDED	GI:116200	45	54	10 kDa chaperonin
Bcell_0252	EDGEKRIPLD	GI:116200	53	62	10 kDa chaperonin
Bcell_0253	DGEKRIPLDV	GI:116200	54	63	10 kDa chaperonin
Bcell_0254	GEKRIPLDVA	GI:116200	55	64	10 kDa chaperonin
Bcell_0255	EKRIPLDVAE	GI:116200	56	65	10 kDa chaperonin
Bcell_0256	KRIPLDVAEG	GI:116200	57	66	10 kDa chaperonin
Bcell_0257	AEGDTVIYSK	GI:116200	64	73	10 kDa chaperonin
Bcell_0258	EGDTVIYSKY	GI:116200	65	74	10 kDa chaperonin
Bcell_0259	GDTVIYSKYG	GI:116200	66	75	10 kDa chaperonin
Bcell_0260	DTVIYSKYGG	GI:116200	67	76	10 kDa chaperonin
Bcell_0261	TVIYSKYGGT	GI:116200	68	77	10 kDa chaperonin
Bcell_0262	VIYSKYGGTE	GI:116200	69	78	10 kDa chaperonin
Bcell_0263	IYSKYGGTEI	GI:116200	70	79	10 kDa chaperonin
Bcell_0264	YSKYGGTEIK	GI:116200	71	80	10 kDa chaperonin
Bcell_0265	SKYGGTEIKY	GI:116200	72	81	10 kDa chaperonin
Bcell_0266	KYGGTEIKYN	GI:116200	73	82	10 kDa chaperonin
Bcell_0267	YGGTEIKYNG	GI:116200	74	83	10 kDa chaperonin
Bcell_0268	GGTEIKYNGE	GI:116200	75	84	10 kDa chaperonin
Bcell_0269	EIKYNGEEYL	GI:116200	78	87	10 kDa chaperonin
Bcell_0270	IKYNGEEYLI	GI:116200	79	88	10 kDa chaperonin
Bcell_0271	KYNGEEYLIL	GI:116200	80	89	10 kDa chaperonin
Bcell_0272	YNGEEYLILS	GI:116200	81	90	10 kDa chaperonin
Bcell_0273	NGEEYLILSA	GI:116200	82	91	10 kDa chaperonin
Bcell_0274	GEEYLILSAR	GI:116200	83	92	10 kDa chaperonin
Bcell_0275	EEYLILSARD	GI:116200	84	93	10 kDa chaperonin
Bcell_0276	EYLILSARDV	GI:116200	85	94	10 kDa chaperonin
Bcell_0277	YLILSARDVL	GI:116200	86	95	10 kDa chaperonin
Bcell_0278	LILSARDVLA	GI:116200	87	96	10 kDa chaperonin
Bcell_0279	VMPVGGQSSFYSDWY	GI:61217891	112	126	Antigen 85-A precursor
Bcell_0280	ANRHVKPTGSAVVGL	GI:61217891	154	168	Antigen 85-A precursor
Bcell_0281	PSDLGGNNLPAKFLE	GI:61217891	259	273	Antigen 85-A precursor
Bcell_0282	AGGGHNGVFDFPDSG	GI:61217891	289	303	Antigen 85-A precursor
Bcell_0283	PNGTHSWEYWGAQ	GI:6469795	258	270	antigen 85-B precursor
Bcell_0284	PAGGAYSMYTNWEQD	GI:61228354	97	111	MPT51/MPB51 antigen precursor
Bcell_0285	LPDWLAANRGLAPGG	GI:61228354	124	138	MPT51/MPB51 antigen precursor
Bcell_0286	LQSLGAEIAVEQAAL	GI:61223751	25	39	ESAT-6-like protein esxH
Bcell_0287	QQKWDATATELNN	GI:61223745	55	67	6 kDa early secretory antigenic target
Bcell_0288	LKTQIDQVESTAG	GI:61223749	25	37	ESAT-6-like protein esxB
Bcell_0289	LGLKRGIEKAVE	GI:61221043	113	124	60 kDa chaperonin 2
Bcell_0290	MLQDMAILTGGQVI	GI:61221043	286	299	60 kDa chaperonin 2
Bcell_0291	TGVYEDLLAAGVA	GI:61221043	479	491	60 kDa chaperonin 2
Bcell_0292	TLLKGAKEVET	GI:61221043	129	139	60 kDa chaperonin 2
Bcell_0293	YDEEARRGLERGLNA	GI:121636354	7	21	60 KDA chaperonin 2 groel2
Bcell_0294	ETTTASGLVIPDTAKEKPQEGTVVAV	GI:38605709	21	46	10 kDa chaperonin
Bcell_0295	IKYNGEEYL	GI:38605709	79	87	10 kDa chaperonin
Bcell_0296	WGRRLMIGTAAAVVLPGLVG	GI:158517767	11	30	Antigen 85-B
Bcell_0297	DIKVQFQSGGNNSPAVYLLD	GI:158517767	61	80	Antigen 85-B
Bcell_0298	NNSPAVYLLDGLRAQDDYNG	GI:158517767	71	90	Antigen 85-B
Bcell_0299	DWYSPACGKAGCQTYKWETF	GI:158517767	121	140	Antigen 85-B
Bcell_0300	QQFIYAGSLSALLDPSQGMG	GI:158517767	181	200	Antigen 85-B
Bcell_0301	VANNTRLWVYCGNGTPNELG	GI:158517767	241	260	Antigen 85-B
Bcell_0302	MLVQHLLDRDLRVEIPGVDT	GI:15610977	61	80	bacterioferritin BfrB
Bcell_0303	GEQFMQWFLQEQIEEVALMA	GI:15610977	121	140	bacterioferritin BfrB
Bcell_0304	DFWATWCGPCKMVAPVLEEI	GI:15611050	31	50	thioredoxin trxC (TRX) (MPT46)
Bcell_0305	KMVAPVLEEIATERATDLTV	GI:15611050	41	60	thioredoxin trxC (TRX) (MPT46)
Bcell_0306	GAKGKAALLRELSDVVPNLN	GI:15611050	97	116	thioredoxin trxC (TRX) (MPT46)
Bcell_0307	MTDVSRKIRAWGRRLMIGTA	GI:158517767	1	20	Antigen 85-B
Bcell_0308	AAVVLPGLVGLAGGAATAGA	GI:158517767	21	40	Antigen 85-B
Bcell_0309	LAGGAATAGAFSRPGLPVEY	GI:158517767	31	50	Antigen 85-B
Bcell_0310	FSRPGLPVEYLQVPSPSMGR	GI:158517767	41	60	Antigen 85-B
Bcell_0311	LQVPSPSMGRDIKVQFQSGG	GI:158517767	51	70	Antigen 85-B
Bcell_0312	GLRAQDDYNGWDINTPAFEW	GI:158517767	81	100	Antigen 85-B
Bcell_0313	WDINTPAFEWYYQSGLSIVM	GI:158517767	91	110	Antigen 85-B
Bcell_0314	GCQTYKWETFLTSELPQWLS	GI:158517767	131	150	Antigen 85-B
Bcell_0315	LTSELPQWLSANRAVKPTGS	GI:158517767	141	160	Antigen 85-B
Bcell_0316	ANRAVKPTGSAAIGLSMAGS	GI:158517767	151	170	Antigen 85-B
Bcell_0317	AAIGLSMAGSSAMILAAYHP	GI:158517767	161	180	Antigen 85-B
Bcell_0318	GPSSDPAWERNDPTQQIPKL	GI:158517767	221	240	Antigen 85-B
Bcell_0319	NDPTQQIPKLVANNTRLWVY	GI:158517767	231	250	Antigen 85-B
Bcell_0320	CGNGTPNELGGANIPAEFLE	GI:158517767	251	270	Antigen 85-B
Bcell_0321	GANIPAEFLENFVRSSNLKF	GI:158517767	261	280	Antigen 85-B
Bcell_0322	QDAYNAAGGHNAVFNFPPNG	GI:158517767	281	300	Antigen 85-B
Bcell_0323	THSWEYWGAQLNAMKGDLQS	GI:158517767	301	320	Antigen 85-B
Bcell_0324	LNAMKGDLQSSLGAG	GI:158517767	311	325	Antigen 85-B
Bcell_0325	EGDEATGANIVKVALEA	GI:61221043	430	446	60 kDa chaperonin 2
Bcell_0326	WGPSSDPAWERNDPT	GI:2225974	220	234	SECRETED ANTIGEN 85-B FBPB (85B) (ANTIGEN 85 COMPLEX B) (MYCOLYL TRANSFERASE 85B) (FIBRONECTIN-BINDING PROTEIN B) (EXTRACELLULAR ALPHA-ANTIGEN)
Bcell_0327	IRGSVTPAVSQFNAR	GI:1806236	85	99	IMMUNOGENIC PROTEIN MPT63 (ANTIGEN MPT63/MPB63) (16 kDa IMMUNOPROTECTIVE EXTRACELLULAR PROTEIN)
Bcell_0328	VLLESMKMEIPVLAE	GI:2072664	31	45	BIOTINYLATED PROTEIN TB7.3
Bcell_0329	AMEDLVRAYHAMSST	GI:2909477	61	75	LOW MOLECULAR WEIGHT PROTEIN ANTIGEN 7 ESXH (10 kDa ANTIGEN) (CFP-7) (PROTEIN TB10.4)
Bcell_0330	EGWGKSPGFGTTVDF	GI:57116801	205	219	periplasmic phosphate-binding lipoprotein PSTS1 (PBP-1) (PSTS1)
Bcell_0331	GFSEIMRSTLEKDNT	GI:468334	253	267	RNA polymerase beta-subunit
Bcell_0332	ACGGGTNSSSSGAGG	GI:57116800	22	36	periplasmic phosphate-binding lipoprotein PSTS2 (PBP-2) (PSTS2)
Bcell_0333	FEETFEVTAAAPVAV	GI:1877390	28	42	PROBABLE 50S RIBOSOMAL PROTEIN L7/L12 RPLL (SA1)
Bcell_0334	LGGGVGAFLNALFAG	GI:57117095	175	189	PPE family protein
Bcell_0335	QDPEGWGKSPGFGTT	GI:57116801	202	216	periplasmic phosphate-binding lipoprotein PSTS1 (PBP-1) (PSTS1)
Bcell_0336	SAAAKNTPGSITYNE	GI:57116798	232	246	periplasmic phosphate-binding lipoprotein PSTS3 (PBP-3) (PSTS3) (PHOS1)
Bcell_0337	NGEEYLILSARDVLA	GI:1449369	82	96	10 KDA CHAPERONIN GROES (PROTEIN CPN10) (PROTEIN GROES) (BCG-A HEAT SHOCK PROTEIN) (10 KDA ANTIGEN)
Bcell_0338	GDLPTIGTAVSARNT	GI:38490248	16	30	PE FAMILY PROTEIN
Bcell_0339	VFGGAASCAAPIQAD	GI:2326733	28	42	PROBABLE LIPOPROTEIN LPRJ
Bcell_0340	GPGQEGLDQYGSIPL	GI:57116800	340	354	periplasmic phosphate-binding lipoprotein PSTS2 (PBP-2) (PSTS2)
Bcell_0341	ENYIAQTRDKFLSAA	GI:1403475	67	81	IMMUNOGENIC PROTEIN MPT64 (ANTIGEN MPT64/MPB64)
Bcell_0342	AAAGDLVGPGCAEYA	GI:2529204	28	42	MAJOR SECRETED IMMUNOGENIC PROTEIN MPT70
Bcell_0343	PVAGQVWEATATVNA	GI:1806236	70	84	IMMUNOGENIC PROTEIN MPT63 (ANTIGEN MPT63/MPB63) (16 kDa IMMUNOPROTECTIVE EXTRACELLULAR PROTEIN)
Bcell_0344	LSEGDMAAHKGLMNI	GI:57116801	109	123	periplasmic phosphate-binding lipoprotein PSTS1 (PBP-1) (PSTS1)
Bcell_0345	GFLMPPSDGSGVTPG	GI:14764414	298	312	Mtb48
Bcell_0346	DEMTRVIWKLIKDML	GI:2894249	19	33	PROBABLE ISOCITRATE DEHYDROGENASE [NADP] ICD1 (OXALOSUCCINATE DECARBOXYLASE) (IDH) (NADP+-SPECIFIC ICDH) (IDP)
Bcell_0347	KTLDAAIGKLLDNDK	GI:2808723	634	648	PROBABLE ISOCITRATE DEHYDROGENASE [NADP] ICD2 (OXALOSUCCINATE DECARBOXYLASE) (IDH) (NADP+-SPECIFIC ICDH) (IDP)
Bcell_0348	MTLLELSDFVKKFEE	GI:1877390	16	30	PROBABLE 50S RIBOSOMAL PROTEIN L7/L12 RPLL (SA1)
Bcell_0349	SVPANVSRRAKVDVL	GI:2113920	127	141	IRON-REGULATED CONSERVED HYPOTHETICAL PROTEIN TB15.3
Bcell_0350	AEGDTVIYSKYGGTE	GI:1449369	64	78	10 KDA CHAPERONIN GROES (PROTEIN CPN10) (PROTEIN GROES) (BCG-A HEAT SHOCK PROTEIN) (10 KDA ANTIGEN)
Bcell_0351	AKVRRERMGHIELAA	GI:537608	85	99	RNA polymerase beta'-subunit
Bcell_0352	TSELPQWLSANRAVK	GI:2225974	142	156	SECRETED ANTIGEN 85-B FBPB (85B) (ANTIGEN 85 COMPLEX B) (MYCOLYL TRANSFERASE 85B) (FIBRONECTIN-BINDING PROTEIN B) (EXTRACELLULAR ALPHA-ANTIGEN)
Bcell_0353	CGGVSTANATVYMID	GI:2529204	172	186	MAJOR SECRETED IMMUNOGENIC PROTEIN MPT70
Bcell_0354	QVVLGWKVSDLKSST	GI:1806236	49	63	IMMUNOGENIC PROTEIN MPT63 (ANTIGEN MPT63/MPB63) (16 kDa IMMUNOPROTECTIVE EXTRACELLULAR PROTEIN)
Bcell_0355	RKVVVTKDETTIVEG	GI:116244	319	333	60 kDa chaperonin 2 (Protein Cpn60-2) (groEL protein 2) (65 kDa antigen) (Heat shock protein 65) (Cell wall protein A) (Antigen A)
Bcell_0356	TGGGGGSGFSNSGSG	GI:57117095	3070	3084	PPE family protein
Bcell_0357	GDDDRLHGMLTDRDI	GI:15609763	40	54	hypothetical protein Rv2626c
Bcell_0358	HRSDGSGDTFLFTQY	GI:57116801	184	198	periplasmic phosphate-binding lipoprotein PSTS1 (PBP-1) (PSTS1)
Bcell_0359	LEAAGDKKIGVIKVV	GI:1877390	67	81	PROBABLE 50S RIBOSOMAL PROTEIN L7/L12 RPLL (SA1)
Bcell_0360	RGEHRDEHTQDAGDK	GI:2909455	85	99	HEAT SHOCK PROTEIN HSP (HEAT-STRESS-INDUCED RIBOSOME-BINDING PROTEIN A)
Bcell_0361	WISEYKEVEILEADD	GI:518086696	31	45	cyclase
Bcell_0362	PGGTTTLVEHMVGIL	GI:2791493	34	48	PROBABLE MOLYBDOPTERIN-GUANINE DINUCLEOTIDE BIOSYNTHESIS PROTEIN A MOBA
Bcell_0363	TLQAFLHWAITDGNK	GI:57116801	331	345	periplasmic phosphate-binding lipoprotein PSTS1 (PBP-1) (PSTS1)
Bcell_0364	YEEQMQDAFETGVMF	GI:2808723	238	252	PROBABLE ISOCITRATE DEHYDROGENASE [NADP] ICD2 (OXALOSUCCINATE DECARBOXYLASE) (IDH) (NADP+-SPECIFIC ICDH) (IDP)
Bcell_0365	AMMARDTAEAAKWGG	GI:2909477	82	96	LOW MOLECULAR WEIGHT PROTEIN ANTIGEN 7 ESXH (10 kDa ANTIGEN) (CFP-7) (PROTEIN TB10.4)
Bcell_0366	RGLRAAAEAGVRLAF	GI:2791493	88	102	PROBABLE MOLYBDOPTERIN-GUANINE DINUCLEOTIDE BIOSYNTHESIS PROTEIN A MOBA
Bcell_0367	TNDGVIFFFNPGELL	GI:1403475	193	207	IMMUNOGENIC PROTEIN MPT64 (ANTIGEN MPT64/MPB64)
Bcell_0368	GVIFFFNPGELLPEA	GI:1403475	196	210	IMMUNOGENIC PROTEIN MPT64 (ANTIGEN MPT64/MPB64)
Bcell_0369	LPGVSEHLKLNGKVL	GI:57116801	136	150	periplasmic phosphate-binding lipoprotein PSTS1 (PBP-1) (PSTS1)
Bcell_0370	TIEQLLTIPLAKELA	GI:215446025	574	588	malate synthase G
Bcell_0371	LCKTTSNFIWGQLLL	GI:1781092	7	21	CONSERVED HYPOTHETICAL PROTEIN
Bcell_0372	SPHPLLTHAVEQTGR	GI:149980	802	816	mycocerosic acid synthase
Bcell_0373	IADIEAYPQWISEYK	GI:518086696	22	36	cyclase
Bcell_0374	SKVSTVKDLLPLLEK	GI:116244	223	237	60 kDa chaperonin 2 (Protein Cpn60-2) (groEL protein 2) (65 kDa antigen) (Heat shock protein 65) (Cell wall protein A) (Antigen A)
Bcell_0375	LFSRVEDVLGLPQNT	GI:215446025	412	426	malate synthase G
Bcell_0376	MWELYLAYSEAGFRS	GI:385993544	407	421	cyclopropane-fatty-acyl-phospholipid synthase
Bcell_0377	AAHKGLMNIALAISA	GI:57116801	115	129	periplasmic phosphate-binding lipoprotein PSTS1 (PBP-1) (PSTS1)
Bcell_0378	DTLNGGEYTVFAPTN	GI:3250703	115	129	CELL SURFACE LIPOPROTEIN MPT83 (LIPOPROTEIN P23)
Bcell_0379	YDREKLQERLAKLAG	GI:116244	358	372	60 kDa chaperonin 2 (Protein Cpn60-2) (groEL protein 2) (65 kDa antigen) (Heat shock protein 65) (Cell wall protein A) (Antigen A)
Bcell_0380	VRERMTTQDVEAITP	GI:468334	400	414	RNA polymerase beta-subunit
Bcell_0381	GDLVGPGCAEYAAAN	GI:2529204	31	45	MAJOR SECRETED IMMUNOGENIC PROTEIN MPT70
Bcell_0382	ANRAVKPTGSAAIGL	GI:2225974	151	165	SECRETED ANTIGEN 85-B FBPB (85B) (ANTIGEN 85 COMPLEX B) (MYCOLYL TRANSFERASE 85B) (FIBRONECTIN-BINDING PROTEIN B) (EXTRACELLULAR ALPHA-ANTIGEN)
Bcell_0383	MSFVTIQPVVLAAAT	GI:38490248	1	15	PE FAMILY PROTEIN
Bcell_0384	LPLLEKVIGAGKPLL	GI:116244	232	246	60 kDa chaperonin 2 (Protein Cpn60-2) (groEL protein 2) (65 kDa antigen) (Heat shock protein 65) (Cell wall protein A) (Antigen A)
Bcell_0385	EDEMKEGRYEVRAEL	GI:2896768	43	57	HEAT SHOCK PROTEIN HSPX (ALPHA-CRSTALLIN HOMOLOG) (14 kDa ANTIGEN) (HSP16.3)
Bcell_0386	PPGYDITALLQAHPH	GI:149980	1018	1032	mycocerosic acid synthase
Bcell_0387	VGPGRWDEDGEKRIP	GI:1449369	46	60	10 KDA CHAPERONIN GROES (PROTEIN CPN10) (PROTEIN GROES) (BCG-A HEAT SHOCK PROTEIN) (10 KDA ANTIGEN)
Bcell_0388	LGWKVSDLKSSTAVI	GI:1806236	52	66	IMMUNOGENIC PROTEIN MPT63 (ANTIGEN MPT63/MPB63) (16 kDa IMMUNOPROTECTIVE EXTRACELLULAR PROTEIN)
Bcell_0389	AAASLAAIAIAFLAG	GI:3250703	10	24	CELL SURFACE LIPOPROTEIN MPT83 (LIPOPROTEIN P23)
Bcell_0390	AGTVNIGASDAYLSE	GI:57116801	97	111	periplasmic phosphate-binding lipoprotein PSTS1 (PBP-1) (PSTS1)
Bcell_0391	QGQWRGAAGTAAQAA	GI:2960226	40	54	10 KDA CULTURE FILTRATE ANTIGEN ESXB (LHP) (CFP10)
Bcell_0392	VGQVTATMGQLQQLV	GI:1781092	319	333	CONSERVED HYPOTHETICAL PROTEIN
Bcell_0393	AGGYKAADMWGPSSD	GI:2225974	211	225	SECRETED ANTIGEN 85-B FBPB (85B) (ANTIGEN 85 COMPLEX B) (MYCOLYL TRANSFERASE 85B) (FIBRONECTIN-BINDING PROTEIN B) (EXTRACELLULAR ALPHA-ANTIGEN)
Bcell_0394	PGQGAYAAANSWVDV	GI:149980	1906	1920	mycocerosic acid synthase
Bcell_0395	QVGSQFGPYQLLRLL	GI:15608071	7	21	transmembrane serine/threonine-protein kinase D PKND (protein kinase D) (STPK D)
Bcell_0396	RIFYKDAFAKHQELF	GI:2808723	274	288	PROBABLE ISOCITRATE DEHYDROGENASE [NADP] ICD2 (OXALOSUCCINATE DECARBOXYLASE) (IDH) (NADP+-SPECIFIC ICDH) (IDP)
Bcell_0397	TCELFSRVEDVLGLP	GI:215446025	409	423	malate synthase G
Bcell_0398	DVGSLNGTYVNREPV	GI:1483544	112	126	CONSERVED HYPOTHETICAL PROTEIN CFP17
Bcell_0399	SEFDVILEAAGDKKI	GI:1877390	61	75	PROBABLE 50S RIBOSOMAL PROTEIN L7/L12 RPLL (SA1)
Bcell_0400	LGENGNGGMVTGCAE	GI:57116801	226	240	periplasmic phosphate-binding lipoprotein PSTS1 (PBP-1) (PSTS1)
Bcell_0401	TSEQIVERFGFSEIM	GI:468334	244	258	RNA polymerase beta-subunit
Bcell_0402	EAEHQAIVRDVLAAG	GI:57116914	25	39	putative ESAT-6 like protein ESXN (ESAT-6 like protein 5)
Bcell_0403	YIGISFLDQASQRGL	GI:57116801	247	261	periplasmic phosphate-binding lipoprotein PSTS1 (PBP-1) (PSTS1)
Bcell_0404	RGLGEAQLGNSSGNF	GI:57116801	259	273	periplasmic phosphate-binding lipoprotein PSTS1 (PBP-1) (PSTS1)
Bcell_0405	LSIVMPVGGQSSFYS	GI:2225974	106	120	SECRETED ANTIGEN 85-B FBPB (85B) (ANTIGEN 85 COMPLEX B) (MYCOLYL TRANSFERASE 85B) (FIBRONECTIN-BINDING PROTEIN B) (EXTRACELLULAR ALPHA-ANTIGEN)
Bcell_0406	VALFGEPSSGFSSML	GI:15609121	142	156	cutinase precursor CFP21
Bcell_0407	TWQTKSGGTRTGNVT	GI:2181967	334	348	PROBABLE SERINE PROTEASE PEPA (SERINE PROTEINASE) (MTB32A)
Bcell_0408	TGNMISNQAKYVSDT	GI:1781092	85	99	CONSERVED HYPOTHETICAL PROTEIN
Bcell_0409	LASTLTDALKSHGPQ	GI:149980	1225	1239	mycocerosic acid synthase
Bcell_0410	SAAIGLSMAGSSAMI	GI:2225974	160	174	SECRETED ANTIGEN 85-B FBPB (85B) (ANTIGEN 85 COMPLEX B) (MYCOLYL TRANSFERASE 85B) (FIBRONECTIN-BINDING PROTEIN B) (EXTRACELLULAR ALPHA-ANTIGEN)
Bcell_0411	ESGTTDNFQRYLQAA	GI:57116798	190	204	periplasmic phosphate-binding lipoprotein PSTS3 (PBP-3) (PSTS3) (PHOS1)
Bcell_0412	HVIAGQASPSRIDGT	GI:3250703	157	171	CELL SURFACE LIPOPROTEIN MPT83 (LIPOPROTEIN P23)
Bcell_0413	CVAYIGISFLDQASQ	GI:57116801	244	258	periplasmic phosphate-binding lipoprotein PSTS1 (PBP-1) (PSTS1)
Bcell_0414	PETINYRTLKPEKDG	GI:537608	31	45	RNA polymerase beta'-subunit
Bcell_0415	FPSFAGLRPTFDTRL	GI:2896768	25	39	HEAT SHOCK PROTEIN HSPX (ALPHA-CRSTALLIN HOMOLOG) (14 kDa ANTIGEN) (HSP16.3)
Bcell_0416	VSVAVSEGKPTEKHI	GI:2896768	124	138	HEAT SHOCK PROTEIN HSPX (ALPHA-CRSTALLIN HOMOLOG) (14 kDa ANTIGEN) (HSP16.3)
Bcell_0417	NTPAIAVNEAEYGEM	GI:41353663	130	144	PPE FAMILY PROTEIN
Bcell_0418	HQGQGGAKSKGSQQE	GI:14764414	418	432	Mtb48
Bcell_0419	PDRSAERCGSPAWDL	GI:57116800	112	126	periplasmic phosphate-binding lipoprotein PSTS2 (PBP-2) (PSTS2)
Bcell_0420	EKVAKEAADEAKAKL	GI:1877390	106	120	PROBABLE 50S RIBOSOMAL PROTEIN L7/L12 RPLL (SA1)
Bcell_0421	PLDTPPAPAPPPFRL	GI:57117095	1720	1734	PPE family protein
Bcell_0422	QAQLISSQAQQGGQQ	GI:1781092	349	363	CONSERVED HYPOTHETICAL PROTEIN
Bcell_0423	LQAHPHAVNGTAMRE	GI:149980	1027	1041	mycocerosic acid synthase
Bcell_0424	PGYPVAGQVWEATAT	GI:1806236	67	81	IMMUNOGENIC PROTEIN MPT63 (ANTIGEN MPT63/MPB63) (16 kDa IMMUNOPROTECTIVE EXTRACELLULAR PROTEIN)
Bcell_0425	MWLSPNGTIRNILGG	GI:2894249	94	108	PROBABLE ISOCITRATE DEHYDROGENASE [NADP] ICD1 (OXALOSUCCINATE DECARBOXYLASE) (IDH) (NADP+-SPECIFIC ICDH) (IDP)
Bcell_0426	LAPDTVPLAGVVLAG	GI:2791493	4	18	PROBABLE MOLYBDOPTERIN-GUANINE DINUCLEOTIDE BIOSYNTHESIS PROTEIN A MOBA
Bcell_0427	LGDVGEAFVDSLTSQ	GI:15609121	52	66	cutinase precursor CFP21
Bcell_0428	IGLSMAGSSAMILAA	GI:2225974	163	177	SECRETED ANTIGEN 85-B FBPB (85B) (ANTIGEN 85 COMPLEX B) (MYCOLYL TRANSFERASE 85B) (FIBRONECTIN-BINDING PROTEIN B) (EXTRACELLULAR ALPHA-ANTIGEN)
Bcell_0429	LPADTAAQLTSAGRE	GI:14764414	331	345	Mtb48
Bcell_0430	TAQTLQAFLHWAITD	GI:57116801	328	342	periplasmic phosphate-binding lipoprotein PSTS1 (PBP-1) (PSTS1)
Bcell_0431	FGLQLELTEGMRFDK	GI:116244	181	195	60 kDa chaperonin 2 (Protein Cpn60-2) (groEL protein 2) (65 kDa antigen) (Heat shock protein 65) (Cell wall protein A) (Antigen A)
Bcell_0432	LMILIATNLLGQNTP	GI:41353663	118	132	PPE FAMILY PROTEIN
Bcell_0433	DGYPIINYEYAIVNN	GI:57116801	307	321	periplasmic phosphate-binding lipoprotein PSTS1 (PBP-1) (PSTS1)
Bcell_0434	FLGGFAGLPSLGFGN	GI:1781092	295	309	CONSERVED HYPOTHETICAL PROTEIN
Bcell_0435	WLSANRAVKPTGSAA	GI:2225974	148	162	SECRETED ANTIGEN 85-B FBPB (85B) (ANTIGEN 85 COMPLEX B) (MYCOLYL TRANSFERASE 85B) (FIBRONECTIN-BINDING PROTEIN B) (EXTRACELLULAR ALPHA-ANTIGEN)
Bcell_0436	ITSAGRHPDSDIFLD	GI:1483544	76	90	CONSERVED HYPOTHETICAL PROTEIN CFP17
Bcell_0437	VTVTGQGNSLKVGNA	GI:2529204	154	168	MAJOR SECRETED IMMUNOGENIC PROTEIN MPT70
Bcell_0438	AFLHWAITDGNKASF	GI:57116801	334	348	periplasmic phosphate-binding lipoprotein PSTS1 (PBP-1) (PSTS1)
Bcell_0439	VLCNGGSPTTQQALA	GI:1694874	331	345	POSSIBLE GLYCOSYL TRANSFERASE
Bcell_0440	ASFLDQVHFQPLPPA	GI:57116801	346	360	periplasmic phosphate-binding lipoprotein PSTS1 (PBP-1) (PSTS1)
Bcell_0441	LLDIYRKLRPGEPPT	GI:468334	274	288	RNA polymerase beta-subunit
Bcell_0442	QNAGGTHPTTTYKAF	GI:1403475	118	132	IMMUNOGENIC PROTEIN MPT64 (ANTIGEN MPT64/MPB64)
Bcell_0443	AQAQHLTMANIVTSA	GI:57116798	250	264	periplasmic phosphate-binding lipoprotein PSTS3 (PBP-3) (PSTS3) (PHOS1)
Bcell_0444	LEPGVVAEKVRNLPA	GI:116244	457	471	60 kDa chaperonin 2 (Protein Cpn60-2) (groEL protein 2) (65 kDa antigen) (Heat shock protein 65) (Cell wall protein A) (Antigen A)
Bcell_0445	GVPSRLGYLLDLAPK	GI:537608	109	123	RNA polymerase beta'-subunit
Bcell_0446	FPHHPIHTVPSEEVL	GI:1694874	79	93	POSSIBLE GLYCOSYL TRANSFERASE
Bcell_0447	IAFLAGCSSTKPVSQ	GI:3250703	19	33	CELL SURFACE LIPOPROTEIN MPT83 (LIPOPROTEIN P23)
Bcell_0448	PPTPISVIFRSDKSG	GI:57116800	178	192	periplasmic phosphate-binding lipoprotein PSTS2 (PBP-2) (PSTS2)
Bcell_0449	QSGGNNSPAVYLLDG	GI:2225974	67	81	SECRETED ANTIGEN 85-B FBPB (85B) (ANTIGEN 85 COMPLEX B) (MYCOLYL TRANSFERASE 85B) (FIBRONECTIN-BINDING PROTEIN B) (EXTRACELLULAR ALPHA-ANTIGEN)
Bcell_0450	QSGLGDNGYIPIPDE	GI:57116798	343	357	periplasmic phosphate-binding lipoprotein PSTS3 (PBP-3) (PSTS3) (PHOS1)
Bcell_0451	LTTYILLPSQDLPLL	GI:41353433	481	495	PPE FAMILY PROTEIN
Bcell_0452	LILTSYTSDEAMLDA	GI:15610269	79	93	two component transcriptional regulatory protein DevR
Bcell_0453	GNKASFLDQVHFQPL	GI:57116801	343	357	periplasmic phosphate-binding lipoprotein PSTS1 (PBP-1) (PSTS1)
Bcell_0454	SAFAAKAGLMRHTIG	GI:81669511	16	30	Hypothetical protein esxG (PE family protein)
Bcell_0455	SAERCGSPAWDLPTV	GI:57116800	115	129	periplasmic phosphate-binding lipoprotein PSTS2 (PBP-2) (PSTS2)
Bcell_0456	KGLMNIALAISAQQV	GI:57116801	118	132	periplasmic phosphate-binding lipoprotein PSTS1 (PBP-1) (PSTS1)
Bcell_0457	QSVCPILAEPGGSFN	GI:2661632	61	75	CONSERVED HYPOTHETICAL PROTEIN
Bcell_0458	VCAVDMPYLTVELIE	GI:2791493	103	117	PROBABLE MOLYBDOPTERIN-GUANINE DINUCLEOTIDE BIOSYNTHESIS PROTEIN A MOBA
Bcell_0459	DVVQHVARRPGESPP	GI:497625534	100	114	acyl-CoA synthetase
Bcell_0460	GYPVHKPVTAGWNGY	GI:2104282	148	162	CONSERVED HYPOTHETICAL PROTEIN
Bcell_0461	QEAGNFERISGDLKT	GI:2960226	13	27	10 KDA CULTURE FILTRATE ANTIGEN ESXB (LHP) (CFP10)
Bcell_0462	PVIAENRAELMILIA	GI:41353663	109	123	PPE FAMILY PROTEIN
Bcell_0463	ISMIDGPAPDGYPII	GI:57116801	298	312	periplasmic phosphate-binding lipoprotein PSTS1 (PBP-1) (PSTS1)
Bcell_0464	TDVIPETDGAEKGPT	GI:215446025	145	159	malate synthase G
Bcell_0465	YHVVAGQTSPANVVG	GI:2529204	130	144	MAJOR SECRETED IMMUNOGENIC PROTEIN MPT70
Bcell_0466	ILKDESYKVTGTAPI	GI:2113920	52	66	IRON-REGULATED CONSERVED HYPOTHETICAL PROTEIN TB15.3
Bcell_0467	HGTCANQCPIVDAGD	GI:468334	679	693	RNA polymerase beta-subunit
Bcell_0468	NAFLTALTNAGIAYD	GI:2326733	46	60	PROBABLE LIPOPROTEIN LPRJ
Bcell_0469	DSIYYVDANASIQEM	GI:15609763	76	90	hypothetical protein Rv2626c
Bcell_0470	AAQAVQTAAQNGVRA	GI:41353663	274	288	PPE FAMILY PROTEIN
Bcell_0471	PAEFLENFVRSSNLK	GI:2225974	265	279	SECRETED ANTIGEN 85-B FBPB (85B) (ANTIGEN 85 COMPLEX B) (MYCOLYL TRANSFERASE 85B) (FIBRONECTIN-BINDING PROTEIN B) (EXTRACELLULAR ALPHA-ANTIGEN)
Bcell_0472	TPPAPAPPPFRLPLL	GI:57117095	1723	1737	PPE family protein
Bcell_0473	KTINLCAPDDPICTG	GI:15609121	172	186	cutinase precursor CFP21
Bcell_0474	YNANGSGAGVTQFLN	GI:57116800	79	93	periplasmic phosphate-binding lipoprotein PSTS2 (PBP-2) (PSTS2)
Bcell_0475	RSCPGYTLDYNANGS	GI:57116800	70	84	periplasmic phosphate-binding lipoprotein PSTS2 (PBP-2) (PSTS2)
Bcell_0476	AGAGTVATTPASSPV	GI:57116801	37	51	periplasmic phosphate-binding lipoprotein PSTS1 (PBP-1) (PSTS1)
Bcell_0477	IWKLIKDMLILPYLD	GI:2894249	25	39	PROBABLE ISOCITRATE DEHYDROGENASE [NADP] ICD1 (OXALOSUCCINATE DECARBOXYLASE) (IDH) (NADP+-SPECIFIC ICDH) (IDP)
Bcell_0478	AYVITSVDEEMRHNE	GI:537608	133	147	RNA polymerase beta'-subunit
Bcell_0479	DRFADFPALPLDPSA	GI:2181967	40	54	PROBABLE SERINE PROTEASE PEPA (SERINE PROTEINASE) (MTB32A)
Bcell_0480	VGNVGLSTIAGRLLG	GI:2113920	112	126	IRON-REGULATED CONSERVED HYPOTHETICAL PROTEIN TB15.3
Bcell_0481	FGDVDAHGAMIRAQA	GI:57116914	7	21	putative ESAT-6 like protein ESXN (ESAT-6 like protein 5)
Bcell_0482	VHNVAALPGAAYCEM	GI:149980	931	945	mycocerosic acid synthase
Bcell_0483	TAVVLLCCSGVATAA	GI:1403475	10	24	IMMUNOGENIC PROTEIN MPT64 (ANTIGEN MPT64/MPB64)
Bcell_0484	LAALPDFLGGFAGLP	GI:1781092	289	303	CONSERVED HYPOTHETICAL PROTEIN
Bcell_0485	TVIAATAGRNHLKNV	GI:1694874	295	309	POSSIBLE GLYCOSYL TRANSFERASE
Bcell_0486	IVMSTNNDDPAGACR	GI:1261948	235	249	3-OXOACYL-[ACYL-CARRIER PROTEIN] SYNTHASE 2 KASB (BETA-KETOACYL-ACP SYNTHASE) (KAS I)
Bcell_0487	DPRYNQLLGPLPFRH	GI:1694869	79	93	POSSIBLE GLYCOSYL TRANSFERASE
Bcell_0488	MNIALAISAQQVNYN	GI:57116801	121	135	periplasmic phosphate-binding lipoprotein PSTS1 (PBP-1) (PSTS1)
Bcell_0489	WSFAVGKQLNMAQII	GI:57116800	247	261	periplasmic phosphate-binding lipoprotein PSTS2 (PBP-2) (PSTS2)
Bcell_0490	YTFKEDEYPSTAYLQ	GI:386005802	162	176	acyl-CoA synthetase
Bcell_0491	GASVTVTGQGNSLKV	GI:2529204	151	165	MAJOR SECRETED IMMUNOGENIC PROTEIN MPT70
Bcell_0492	ATIPQGEQSTGKIYF	GI:1806236	121	135	IMMUNOGENIC PROTEIN MPT63 (ANTIGEN MPT63/MPB63) (16 kDa IMMUNOPROTECTIVE EXTRACELLULAR PROTEIN)
Bcell_0493	TAALRAAEDDCPPPG	GI:149980	1006	1020	mycocerosic acid synthase
Bcell_0494	AGFTAPATTLLSALG	GI:57117095	1084	1098	PPE family protein
Bcell_0495	MAEDVRAEIVASVLE	GI:2072664	1	15	BIOTINYLATED PROTEIN TB7.3
Bcell_0496	ALTGLGDKFGESIVN	GI:57116701	178	192	MCE-FAMILY PROTEIN MCE1A
Bcell_0497	QSSFYSDWYSPACGK	GI:2225974	115	129	SECRETED ANTIGEN 85-B FBPB (85B) (ANTIGEN 85 COMPLEX B) (MYCOLYL TRANSFERASE 85B) (FIBRONECTIN-BINDING PROTEIN B) (EXTRACELLULAR ALPHA-ANTIGEN)
Bcell_0498	MTAHTHDGTRTWRTG	GI:2326733	1	15	PROBABLE LIPOPROTEIN LPRJ
Bcell_0499	YRLERPLLFALQCMP	GI:1694869	193	207	POSSIBLE GLYCOSYL TRANSFERASE
Bcell_0500	VRRRHGLSSLGWNLC	GI:1694869	211	225	POSSIBLE GLYCOSYL TRANSFERASE
Bcell_0501	RHGLSSLGWNLCRIF	GI:1694869	214	228	POSSIBLE GLYCOSYL TRANSFERASE
Bcell_0502	AIANAYWSPQARRRF	GI:1694874	148	162	POSSIBLE GLYCOSYL TRANSFERASE
Bcell_0503	RRFPLPDVPWTRFFG	GI:1694874	160	174	POSSIBLE GLYCOSYL TRANSFERASE
Bcell_0504	AFDLDRLLFKRNICH	GI:1694875	154	168	POSSIBLE GLYCOSYL TRANSFERASE
Bcell_0505	GYIPILGAPWLADLV	GI:149980	1978	1992	mycocerosic acid synthase
Bcell_0506	PILGAPWLADLVRRS	GI:149980	1981	1995	mycocerosic acid synthase
Bcell_0507	FRMELLSLPQDEWAG	GI:149980	2014	2028	mycocerosic acid synthase
Bcell_0508	KAMLFDGRSGEPFPY	GI:468334	1006	1020	RNA polymerase beta-subunit
Bcell_0509	IRLAKCGPWHRGGWD	GI:2808707	70	84	POSSIBLE HEMOLYSIN
Bcell_0510	LRPASCRFVPTCSQY	GI:2808707	37	51	POSSIBLE HEMOLYSIN
Bcell_0511	ALMSGNFSNGILWRG	GI:57117095	997	1011	PPE family protein
Bcell_0512	PFNVNLKLQFLHDAF	GI:57117095	1117	1131	PPE family protein
Bcell_0513	WRSLDVEMTAVQRSF	GI:41353702	31	45	PPE FAMILY PROTEIN
Bcell_0514	YRADSVERLIAAHLM	GI:15608071	214	228	transmembrane serine/threonine-protein kinase D PKND (protein kinase D) (STPK D)
Bcell_0515	GELDNRGSQFYLAMY	GI:2808723	655	669	PROBABLE ISOCITRATE DEHYDROGENASE [NADP] ICD2 (OXALOSUCCINATE DECARBOXYLASE) (IDH) (NADP+-SPECIFIC ICDH) (IDP)
Bcell_0516	HWLRPITPTFRPSWP	GI:385993544	134	148	cyclopropane-fatty-acyl-phospholipid synthase
Bcell_0517	EMIEAVGYRSWPRYF	GI:385993544	290	304	cyclopropane-fatty-acyl-phospholipid synthase
Bcell_0518	GVYKVCKGLEKIPLL	GI:1781092	112	126	CONSERVED HYPOTHETICAL PROTEIN
Bcell_0519	QAQYVAQLHVWARRE	GI:14764414	208	222	Mtb48
Bcell_0520	FCGRIHTRYSSAYEL	GI:2624302	211	225	SECRETED L-ALANINE DEHYDROGENASE ALD (40 KDA ANTIGEN) (TB43)
Bcell_0521	MKRGLTVAVAGAAILVAGLS	GI:15610899	1	20	19 KDA LIPOPROTEIN ANTIGEN PRECURSOR LPQH
Bcell_0522	VAGLSGCSSNKSTTGSGETT	GI:15610899	16	35	19 KDA LIPOPROTEIN ANTIGEN PRECURSOR LPQH
Bcell_0523	AASGPKVVIDGKDQNVTGSV	GI:15610899	46	65	19 KDA LIPOPROTEIN ANTIGEN PRECURSOR LPQH
Bcell_0524	NGVTLGYTSGTCQGNASATK	SRC265955	-	-	Lipoprotein LpqH
Bcell_0525	ASATKDGSHYKITGTATGVD	GI:15610899	121	140	19 KDA LIPOPROTEIN ANTIGEN PRECURSOR LPQH
Bcell_0526	NPLGLKRGIEKAVEK	GI:34333395	50	64	heat shock protein 65
Bcell_0527	DLSLLGKARKVVVTKD	GI:61221045	311	326	60 kDa chaperonin 2
Bcell_0528	QSIGDLIAEAMDKVGNEGV	GI:34333395	93	111	heat shock protein 65
Bcell_0529	SEFAYGSFVRTVSL	GI:15609168	91	104	HEAT SHOCK PROTEIN HSPX (ALPHA-CRSTALLIN HOMOLOG) (14 kDa ANTIGEN) (HSP16.3)
Bcell_0530	MVNKSRMMPAV	GI:15607559	1	11	lipoprotein aminopeptidase LpqL
Bcell_0531	IPVVSVTKSVGFQLRGQSGPTTVK	GI:15607559	217	240	lipoprotein aminopeptidase LpqL
Bcell_0532	VVHPAVVQANRVRTWLLAVSNVFGQ	GI:57116777	105	129	PPE family protein
Bcell_0533	EHLKLNGKVLAAMYQ	GI:57116801	141	155	periplasmic phosphate-binding lipoprotein PSTS1 (PBP-1) (PSTS1)
Bcell_0534	ARLVVLASGTGSLLR	GI:15608096	13	27	phosphoribosylglycinamide formyltransferase
Bcell_0535	ETLHERIKVTERRLLVAAVAALATH	GI:15608096	173	197	phosphoribosylglycinamide formyltransferase
Bcell_0536	FPVVTHDEVLRLVGRRRLWGRG	GI:15608254	60	81	hypothetical protein
Bcell_0537	GSLIFAAVLVMLIAVLARLMMRGWR	GI:15608522	8	32	export or membrane protein
Bcell_0538	RGVAGKVVAGIGILAIRWRLPSGT	GI:15608522	120	143	export or membrane protein
Bcell_0539	MRASPAERVDGAYAGAGPHTQSV	GI:15608572	1	23	hypothetical protein
Bcell_0540	AIWRRIRVVPFEVVIPADEQD	GI:15608720	324	344	phiRv1 phage protein
Bcell_0541	DRYRHLVALSITDFGAAGPRSSWRA	GI:15609003	92	116	hypothetical protein
Bcell_0542	AAVQAAWAVLVAYFNRLRCGTGDY	GI:15609003	150	173	hypothetical protein
Bcell_0543	TTIFPDHVVGRVGALLALAALIHRD	GI:15609003	539	563	hypothetical protein
Bcell_0544	LTFLGFIGVLLAINLFGNRAIKWAN	GI:15609116	139	163	permease
Bcell_0545	DKVLPLVAIVVSVGLAVSYD	GI:15609116	414	433	permease
Bcell_0546	IMIVSLGVTASSFLFINGVAFLIPR	GI:15610131	14	38	integral membrane protein
Bcell_0547	PSWGLVVTMFAWGYLLDHVGERMV	GI:15610131	57	80	integral membrane protein
Bcell_0548	HSLLWIGVFLFLGGMAAGGCNS	GI:15610131	99	120	integral membrane protein
Bcell_0549	SPYRGSSILWRIHAASALLMMP	GI:15610131	205	226	integral membrane protein
Bcell_0550	VTVTFMLVWLINHHGWSVAQ	GI:15610131	229	248	integral membrane protein
Bcell_0551	RALKRRNARTKAR	GI:15610355	69	81	transcriptional regulatory protein WHIB-like WHIB1
Bcell_0552	QKVQAAGNNMAQT	GI:14548031	73	85	Putative ESAT-6-like protein 6
Bcell_0553	QDVGNYDAFISIRAAIRAIESA	GI:15610872	35	56	transcriptional regulatory protein AraC/XylS-family
Bcell_0554	AVVRFQEAANKQK	GI:15611010	54	66	10 kDa culture filtrate antigen EsxB
Bcell_0555	GDVQPAEVVAAAR	GI:15611014	217	229	hypothetical protein
Bcell_0556	PHVKPAALAEQPG	GI:15611015	326	338	hypothetical protein
Bcell_0557	DDLVGAGVIDAVA	GI:15611019	373	385	membrane-anchored mycosin MYCP1 (serine protease) (subtilisin-like protease) (subtilase-like) (mycosin-1)
Bcell_0558	APYNVRRLPPPVVEP	GI:15611019	398	412	membrane-anchored mycosin MYCP1 (serine protease) (subtilisin-like protease) (subtilase-like) (mycosin-1)
Bcell_0559	LPVVALCTVSDIVLIAAGIAGFGA	GI:15609123	37	60	PROBABLE CONSERVED INTEGRAL MEMBRANE PROTEIN
Bcell_0560	LQDSGVHDVAVISEAQAATA	GI:15607678	81	100	hypothetical protein
Bcell_0561	LSVVGDPDAPPTMVAVAPVA	GI:15607678	121	140	hypothetical protein
Bcell_0562	PIPVPIIIPPFPGWQPGMPT	GI:15607678	391	410	hypothetical protein
Bcell_0563	FPGWQPGMPTIPTAPPTTPV	GI:15607678	401	420	hypothetical protein
Bcell_0564	ALVREGLRNVAAG	GI:116244	97	109	60 kDa chaperonin 2 (Protein Cpn60-2) (groEL protein 2) (65 kDa antigen) (Heat shock protein 65) (Cell wall protein A) (Antigen A)
Bcell_0565	GPKGRNVVLEKKWGAP	GI:116244	31	46	60 kDa chaperonin 2 (Protein Cpn60-2) (groEL protein 2) (65 kDa antigen) (Heat shock protein 65) (Cell wall protein A) (Antigen A)
Bcell_0566	DDVAGDGTTTATVLA	GI:116244	81	95	60 kDa chaperonin 2 (Protein Cpn60-2) (groEL protein 2) (65 kDa antigen) (Heat shock protein 65) (Cell wall protein A) (Antigen A)
Bcell_0567	GANPLGLKRGIEKAV	GI:116244	109	123	60 kDa chaperonin 2 (Protein Cpn60-2) (groEL protein 2) (65 kDa antigen) (Heat shock protein 65) (Cell wall protein A) (Antigen A)
Bcell_0568	KAVEKVTETLLKGAK	GI:116244	121	135	60 kDa chaperonin 2 (Protein Cpn60-2) (groEL protein 2) (65 kDa antigen) (Heat shock protein 65) (Cell wall protein A) (Antigen A)
Bcell_0569	ESNTFGLQLELTEGM	GI:116244	177	191	60 kDa chaperonin 2 (Protein Cpn60-2) (groEL protein 2) (65 kDa antigen) (Heat shock protein 65) (Cell wall protein A) (Antigen A)
Bcell_0570	TFGLQLELT	GI:116244	180	188	60 kDa chaperonin 2 (Protein Cpn60-2) (groEL protein 2) (65 kDa antigen) (Heat shock protein 65) (Cell wall protein A) (Antigen A)
Bcell_0571	EGMRFDKGYISGYFV	GI:116244	189	203	60 kDa chaperonin 2 (Protein Cpn60-2) (groEL protein 2) (65 kDa antigen) (Heat shock protein 65) (Cell wall protein A) (Antigen A)
Bcell_0572	AVLEDPYILLVSSKVS	GI:116244	211	226	60 kDa chaperonin 2 (Protein Cpn60-2) (groEL protein 2) (65 kDa antigen) (Heat shock protein 65) (Cell wall protein A) (Antigen A)
Bcell_0573	DMAILTGGQVISEEV	GI:116244	289	303	60 kDa chaperonin 2 (Protein Cpn60-2) (groEL protein 2) (65 kDa antigen) (Heat shock protein 65) (Cell wall protein A) (Antigen A)
Bcell_0574	LTLENADLSLLGKAR	GI:116244	305	319	60 kDa chaperonin 2 (Protein Cpn60-2) (groEL protein 2) (65 kDa antigen) (Heat shock protein 65) (Cell wall protein A) (Antigen A)
Bcell_0575	QEIENSDSDYDREKLQ	GI:116244	349	364	60 kDa chaperonin 2 (Protein Cpn60-2) (groEL protein 2) (65 kDa antigen) (Heat shock protein 65) (Cell wall protein A) (Antigen A)
Bcell_0576	LLQAAPTLDELKLEG	GI:116244	417	431	60 kDa chaperonin 2 (Protein Cpn60-2) (groEL protein 2) (65 kDa antigen) (Heat shock protein 65) (Cell wall protein A) (Antigen A)
Bcell_0577	KVALEAPLKQIAFNS	GI:116244	441	455	60 kDa chaperonin 2 (Protein Cpn60-2) (groEL protein 2) (65 kDa antigen) (Heat shock protein 65) (Cell wall protein A) (Antigen A)
Bcell_0578	LEPGVVAEKVRNLPAG	GI:116244	457	472	60 kDa chaperonin 2 (Protein Cpn60-2) (groEL protein 2) (65 kDa antigen) (Heat shock protein 65) (Cell wall protein A) (Antigen A)
Bcell_0579	LLAAGVADPVKVTRS	GI:116244	485	499	60 kDa chaperonin 2 (Protein Cpn60-2) (groEL protein 2) (65 kDa antigen) (Heat shock protein 65) (Cell wall protein A) (Antigen A)
Bcell_0580	TTEAVVADKPEKEKA	GI:116244	513	527	60 kDa chaperonin 2 (Protein Cpn60-2) (groEL protein 2) (65 kDa antigen) (Heat shock protein 65) (Cell wall protein A) (Antigen A)
Bcell_0581	KPEKEKASVPGGGDM	GI:116244	521	535	60 kDa chaperonin 2 (Protein Cpn60-2) (groEL protein 2) (65 kDa antigen) (Heat shock protein 65) (Cell wall protein A) (Antigen A)
Bcell_0582	NTFGLQLEL	GI:116244	179	187	60 kDa chaperonin 2 (Protein Cpn60-2) (groEL protein 2) (65 kDa antigen) (Heat shock protein 65) (Cell wall protein A) (Antigen A)
Bcell_0583	AASIAGLFL	GI:116244	504	512	60 kDa chaperonin 2 (Protein Cpn60-2) (groEL protein 2) (65 kDa antigen) (Heat shock protein 65) (Cell wall protein A) (Antigen A)
Bcell_0584	MAKTIAYDEEARRGL	GI:116244	1	15	60 kDa chaperonin 2 (Protein Cpn60-2) (groEL protein 2) (65 kDa antigen) (Heat shock protein 65) (Cell wall protein A) (Antigen A)
Bcell_0585	EGWWPTLIGLAMNDS	GI:61217895	201	215	Antigen 85-C precursor
Bcell_0586	TNFFGINTIPIALTE	GI:81571660	122	136	PPE FAMILY PROTEIN
Bcell_0587	HVTLYLGNGQMELPNK	SRC261265	201	215	invasion-associated protein
Bcell_0588	ATVLAQALVREGLRN	GI:116244	91	105	60 kDa chaperonin 2 (Protein Cpn60-2) (groEL protein 2) (65 kDa antigen) (Heat shock protein 65) (Cell wall protein A) (Antigen A)
Bcell_0589	TLVVNKIRGTFKSVAVKAPG	GI:116244	259	278	60 kDa chaperonin 2 (Protein Cpn60-2) (groEL protein 2) (65 kDa antigen) (Heat shock protein 65) (Cell wall protein A) (Antigen A)
Bcell_0590	ARPADYMLALSVAGGSLPVV	GI:289756285	21	40	esterase LipC
Bcell_0591	TAIGVWGARHASDFLSATAK	GI:289756285	51	70	esterase LipC
Bcell_0592	IAVAGCSAGGHLSALAGLTA	GI:289756285	231	250	esterase LipC
Bcell_0593	NDPQYQAELPEGSDTSVDAV	GI:289756285	251	270	esterase LipC
Bcell_0594	GSRDCVIPVEQARSFVERLR	GI:289756285	331	350	esterase LipC
Bcell_0595	AHAIALFLNQVHRSRAQFAK	GI:289756285	381	400	esterase LipC
Bcell_0596	KTIAYDEEARR	GI:116244	3	13	60 kDa chaperonin 2 (Protein Cpn60-2) (groEL protein 2) (65 kDa antigen) (Heat shock protein 65) (Cell wall protein A) (Antigen A)
Bcell_0597	PSMGRDIKV	GI:158517767	56	64	Antigen 85-B
Bcell_0598	KVVIDGKDQNV	GI:61227681	51	61	Lipoprotein lpqH precursor
Bcell_0599	AGTAVQDSRSHVYAH	GI:81345758	63	77	Probable membrane protein Rv1733c/MT1774
Bcell_0600	KWDAT	GI:61223745	57	61	6 kDa early secretory antigenic target
Bcell_0601	MTDVSRKIRAWGRRLMIGTAAAVVLPGLVGLAGGAATAGA	GI:158517767	1	40	Antigen 85-B
Bcell_0602	MKRGLTVAVAGAAILVAGLSGCSS	GI:61227681	1	24	Lipoprotein lpqH precursor
Bcell_0603	MRFAQPSALSRFSALTRDWFTSTFAAPTAAQA	GI:15610432	1	32	ATP-dependent helicase
Bcell_0604	IQMSDPAYNINISLPSYYPD	GI:61228240	43	62	Immunogenic protein MPT64 precursor
Bcell_0605	QSIGDLIAFAMDKVGNEGV	SRC280115	-	-	60 kDa chaperonin 2
Bcell_0606	APDPPLSRR	GI:1706338	443	451	Cold-shock DEAD box protein A homolog
Bcell_0607	PVEYLQVPS	GI:29027589	47	55	secreted antigen Ag85B
Bcell_0608	GHNAVFN	GI:29027589	289	295	secreted antigen Ag85B
Bcell_0609	GHNAVFNC	SRC280101	-	-	Diacylglycerol acyltransferase/mycolyltransferase Ag85A
Bcell_0610	VTSIHSLLDEGKQSLTKL	GI:61223745	22	39	6 kDa early secretory antigenic target
Bcell_0611	AAWGGSGSEAYQGVQQKWDATA	GI:61223745	41	62	6 kDa early secretory antigenic target
Bcell_0612	RFQEAANKQKQELDEISTNIRQA	GI:2960226	57	79	10 KDA CULTURE FILTRATE ANTIGEN ESXB (LHP) (CFP10)
Bcell_0613	VQYSRADEEQQQAL	GI:2960226	81	94	10 KDA CULTURE FILTRATE ANTIGEN ESXB (LHP) (CFP10)
Bcell_0614	NYPASDDYRASASNGSDDASAH	GI:15609121	78	99	cutinase precursor CFP21
Bcell_0615	PKTYCEELKGTDTGQACQ	GI:61228240	25	42	Immunogenic protein MPT64 precursor
Bcell_0616	SAATSSTPREAPYELN	GI:61228240	79	94	Immunogenic protein MPT64 precursor
Bcell_0617	PPGSVVHLYRD	GI:121494871	64	74	Conserved hypothetical protein
Bcell_0618	GTVELLGGPLAHPFQPL	GI:15610168	157	173	hypothetical protein
Bcell_0619	IPFAAAAGTAVQDSRSHVYAHQAQTRHP	GI:15608871	57	84	transmembrane protein
