# Supplementary material for: The Bioinformatics Analysis of Comparative Genomics of Mycobacterium tuberculosis Complex (MTBC) Provides Insight into Dissimilarities between Intraspecific Groups Differing in Host Association, Virulence, and Epitope Diversity
Source: Front Cell Infect Microbiol. 2017 Mar 21;7:88. doi: 10.3389/fcimb.2017.00088 (PMC5360109; doi:10.3389/fcimb.2017.00088)
Supplement: Supplementary file 1 [file DataSheet1.zip › Table S13.xlsx]

## Sheet: totally lost epitopes
Table S13A. Lost epitopes in M. bovis BCG 26 and M. microti 12
Tcell_0002
Tcell_0003
Tcell_0004
Tcell_0005
Tcell_0006
Tcell_0010
Tcell_0011
Tcell_0012
Tcell_0013
Tcell_0014
Tcell_0015
Tcell_0016
Tcell_0017
Tcell_0018
Tcell_0019
Tcell_0020
Tcell_0021
Tcell_0022
Tcell_0027
Tcell_0091
Tcell_0092
Tcell_0093
Tcell_0094
Tcell_0095
Tcell_0096
Tcell_0097
Tcell_0098
Tcell_0105
Tcell_0106
Tcell_0107
Tcell_0108
Tcell_0109
Tcell_0110
Tcell_0111
Tcell_0112
Tcell_0113
Tcell_0114
Tcell_0115
Tcell_0116
Tcell_0117
Tcell_0118
Tcell_0119
Tcell_0120
Tcell_0121
Tcell_0122
Tcell_0123
Tcell_0124
Tcell_0125
Tcell_0126
Tcell_0127
Tcell_0128
Tcell_0129
Tcell_0130
Tcell_0131
Tcell_0132
Tcell_0133
Tcell_0216
Tcell_0217
Tcell_0218
Tcell_0219
Tcell_0220
Tcell_0221
Tcell_0222
Tcell_0223
Tcell_0224
Tcell_0225
Tcell_0226
Tcell_0227
Tcell_0228
Tcell_0230
Tcell_0231
Tcell_0232
Tcell_0233
Tcell_0234
Tcell_0235
Tcell_0236
Tcell_0237
Tcell_0260
Tcell_0261
Tcell_0262
Tcell_0263
Tcell_0264
Tcell_0266
Tcell_0267
Tcell_0268
Tcell_0269
Tcell_0270
Tcell_0287
Tcell_0288
Tcell_0292
Tcell_0294
Tcell_0320
Tcell_0321
Tcell_0433
Tcell_0655
Tcell_0687
Tcell_0688
Tcell_0689
Tcell_0690
Tcell_0691
Tcell_0692
Tcell_0693
Tcell_0694
Tcell_0697
Tcell_0698
Tcell_0699
Tcell_0700
Tcell_0701
Tcell_0716
Tcell_0718
Tcell_0719
Tcell_0720
Tcell_0721
Tcell_0762
Tcell_0771
Tcell_0772
Tcell_0773
Tcell_0796
Tcell_0809
Tcell_0829
Tcell_0878
Tcell_0879
Tcell_0880
Tcell_0893
Tcell_0894
Tcell_0895
Tcell_0896
Tcell_0897
Tcell_0898
Tcell_0899
Tcell_0900
Tcell_0901
Tcell_0902
Tcell_0903
Tcell_0904
Tcell_0905
Tcell_0906
Tcell_0907
Tcell_0908
Tcell_0909
Tcell_0910
Tcell_0911
Tcell_0912
Tcell_0913
Tcell_0915
Tcell_0916
Tcell_0917
Tcell_0918
Tcell_0919
Tcell_0920
Tcell_0921
Tcell_0922
Tcell_0923
Tcell_0924
Tcell_0925
Tcell_0926
Tcell_0927
Tcell_0928
Tcell_0929
Tcell_0930
Tcell_0931
Tcell_0932
Tcell_0933
Tcell_0934
Tcell_0935
Tcell_0936
Tcell_0937
Tcell_0962
Tcell_0963
Tcell_0964
Tcell_0965
Tcell_0966
Tcell_0967
Tcell_0968
Tcell_0969
Tcell_1013
Tcell_1014
Tcell_1015
Tcell_1016
Tcell_1017
Tcell_1027
Tcell_1028
Tcell_1060
Tcell_1061
Tcell_1062
Tcell_1065
Tcell_1066
Tcell_1220
Tcell_1221
Tcell_1222
Tcell_1229
Tcell_1230
Tcell_1231
Tcell_1295
Tcell_1401
Tcell_1402
Tcell_1403
Tcell_1404
Tcell_1405
Tcell_1406
Tcell_1407
Tcell_1408
Tcell_1409
Tcell_1420
Tcell_1421
Tcell_1422
Tcell_1423
Tcell_1424
Tcell_1425
Tcell_1426
Tcell_1427
Tcell_1428
Tcell_1429
Tcell_1430
Tcell_1431
Tcell_1432
Tcell_1433
Tcell_1434
Tcell_1435
Tcell_1436
Tcell_1437
Tcell_1438
Tcell_1439
Tcell_1440
Tcell_1441
Tcell_1442
Tcell_1443
Tcell_1444
Tcell_1445
Tcell_1446
Tcell_1447
Tcell_1448
Tcell_1449
Tcell_1450
Tcell_1451
Tcell_1452
Tcell_1453
Tcell_1454
Tcell_1455
Tcell_1456
Tcell_1457
Tcell_1458
Tcell_1459
Tcell_1460
Tcell_1461
Tcell_1462
Tcell_1463
Tcell_1464
Tcell_1465
Tcell_1466
Tcell_1467
Tcell_1468
Tcell_1469
Tcell_1470
Tcell_1471
Tcell_1493
Tcell_1495
Tcell_1837
Tcell_1858
Tcell_1870
Tcell_1915
Tcell_1935
Tcell_2023
Tcell_2056
Tcell_2060
Tcell_2061
Tcell_2062
Tcell_2063
Tcell_2064
Tcell_2065
Tcell_2066
Tcell_2067
Tcell_2068
Tcell_2069
Tcell_2070
Tcell_2071
Tcell_2137
Tcell_2172
Tcell_2173
Tcell_2174
Tcell_2175
Tcell_2176
Tcell_2177
Tcell_2183
Tcell_2184
Tcell_2185
Tcell_2186
Bcell_0001
Bcell_0002
Bcell_0003
Bcell_0004
Bcell_0005
Bcell_0008
Bcell_0009
Bcell_0010
Bcell_0011
Bcell_0012
Bcell_0013
Bcell_0014
Bcell_0015
Bcell_0029
Bcell_0030
Bcell_0031
Bcell_0032
Bcell_0033
Bcell_0034
Bcell_0035
Bcell_0036
Bcell_0037
Bcell_0038
Bcell_0039
Bcell_0040
Bcell_0041
Bcell_0042
Bcell_0052
Bcell_0055
Bcell_0287
Bcell_0288
Bcell_0391
Bcell_0461
Bcell_0554
Bcell_0586
Bcell_0610
Bcell_0611
Bcell_0612
Bcell_0613

## Sheet: lost epitopes on VFs
Table S13B. Lost epitopes in M. bovis BCG 26 and M. microti 12 on VFs
Epitopes	Antigen GI	Antigen Name
Tcell_0002	GI:61223745	esxA
Tcell_0005	GI:61223745	esxA
Tcell_0091	GI:61223745	esxA
Tcell_0092	GI:61223745	esxA
Tcell_0093	GI:61223745	esxA
Tcell_0094	GI:61223745	esxA
Tcell_0095	GI:61223745	esxA
Tcell_0096	GI:61223745	esxA
Tcell_0097	GI:61223745	esxA
Tcell_0098	GI:61223745	esxA
Tcell_0221	GI:61223745	esxA
Tcell_0222	GI:61223745	esxA
Tcell_0223	GI:61223745	esxA
Tcell_0224	GI:61223745	esxA
Tcell_0225	GI:61223745	esxA
Tcell_0226	GI:61223745	esxA
Tcell_0227	GI:61223745	esxA
Tcell_0228	GI:61223745	esxA
Tcell_0260	GI:61223745	esxA
Tcell_0261	GI:61223745	esxA
Tcell_0262	GI:61223745	esxA
Tcell_0263	GI:61223745	esxA
Tcell_0264	GI:61223745	esxA
Tcell_0320	GI:61223745	esxA
Tcell_0655	GI:61223745	esxA
Tcell_0904	GI:61223745	esxA
Tcell_0905	GI:61223745	esxA
Tcell_0906	GI:61223745	esxA
Tcell_0907	GI:61223745	esxA
Tcell_0908	GI:61223745	esxA
Tcell_0909	GI:61223745	esxA
Tcell_0910	GI:61223745	esxA
Tcell_0911	GI:61223745	esxA
Tcell_0912	GI:61223745	esxA
Tcell_0688	GI:61223746	esxA
Tcell_0689	GI:61223746	esxA
Tcell_0692	GI:61223746	esxA
Tcell_0693	GI:61223746	esxA
Tcell_0967	GI:15843506	esxA
Tcell_0968	GI:15843506	esxA
Tcell_0969	GI:15843506	esxA
Tcell_1231	GI:57117165	esxA
Tcell_1407	GI:57117165	esxA
Tcell_0229	GI:2960226	esxB
Tcell_0265	GI:2960226	esxB
Tcell_0011	GI:61223749	esxB
Tcell_0230	GI:61223749	esxB
Tcell_0231	GI:61223749	esxB
Tcell_0232	GI:61223749	esxB
Tcell_0233	GI:61223749	esxB
Tcell_0234	GI:61223749	esxB
Tcell_0235	GI:61223749	esxB
Tcell_0236	GI:61223749	esxB
Tcell_0237	GI:61223749	esxB
Tcell_0266	GI:61223749	esxB
Tcell_0267	GI:61223749	esxB
Tcell_0268	GI:61223749	esxB
Tcell_0269	GI:61223749	esxB
Tcell_0270	GI:61223749	esxB
Tcell_0895	GI:61223749	esxB
Tcell_0896	GI:61223749	esxB
Tcell_0897	GI:61223749	esxB
Tcell_0898	GI:61223749	esxB
Tcell_0900	GI:61223749	esxB
Tcell_0901	GI:61223749	esxB
Tcell_0902	GI:61223749	esxB
Tcell_0903	GI:61223749	esxB
Tcell_0717	GI:31795048	esxB
Tcell_0718	GI:31795048	esxB
Tcell_0719	GI:31795048	esxB
Tcell_0720	GI:31795048	esxB
Tcell_0878	GI:31795048	esxB
Tcell_0880	GI:31795048	esxB
Tcell_0964	GI:15611010	esxB
Tcell_0965	GI:15611010	esxB
Tcell_0966	GI:15611010	esxB
Tcell_2066	GI:15611010	esxB
Tcell_0108	GI:57117164	PPE68
Tcell_0110	GI:57117164	PPE68
Tcell_0111	GI:57117164	PPE68
Tcell_0112	GI:57117164	PPE68
Tcell_0113	GI:57117164	PPE68
Tcell_0114	GI:57117164	PPE68
Tcell_0115	GI:57117164	PPE68
Tcell_0116	GI:57117164	PPE68
Tcell_0117	GI:57117164	PPE68
Tcell_0118	GI:57117164	PPE68
Tcell_0119	GI:57117164	PPE68
Tcell_0120	GI:57117164	PPE68
Tcell_0121	GI:57117164	PPE68
Tcell_0122	GI:57117164	PPE68
Tcell_0123	GI:57117164	PPE68
Tcell_0124	GI:57117164	PPE68
Tcell_0125	GI:57117164	PPE68
Tcell_0126	GI:57117164	PPE68
Tcell_0128	GI:57117164	PPE68
Tcell_0133	GI:57117164	PPE68
Tcell_0292	GI:57117164	PPE68
Tcell_0915	GI:57117164	PPE68
Tcell_0916	GI:57117164	PPE68
Tcell_0917	GI:57117164	PPE68
Tcell_0918	GI:57117164	PPE68
Tcell_0919	GI:57117164	PPE68
Tcell_0920	GI:57117164	PPE68
Tcell_0921	GI:57117164	PPE68
Tcell_0922	GI:57117164	PPE68
Tcell_0923	GI:57117164	PPE68
Tcell_0924	GI:57117164	PPE68
Tcell_0925	GI:57117164	PPE68
Tcell_0926	GI:57117164	PPE68
Tcell_0927	GI:57117164	PPE68
Tcell_0928	GI:57117164	PPE68
Tcell_0929	GI:57117164	PPE68
Tcell_0930	GI:57117164	PPE68
Tcell_0931	GI:57117164	PPE68
Tcell_0932	GI:57117164	PPE68
Tcell_0933	GI:57117164	PPE68
Tcell_0934	GI:57117164	PPE68
Tcell_0935	GI:57117164	PPE68
Tcell_0936	GI:57117164	PPE68
Tcell_0937	GI:57117164	PPE68
Tcell_1220	GI:57117164	PPE68
Tcell_1222	GI:57117164	PPE68
Tcell_1837	GI:57117164	PPE68
Tcell_0697	GI:31795047	PPE68
Tcell_0698	GI:31795047	PPE68
Tcell_0699	GI:31795047	PPE68
Tcell_0700	GI:31795047	PPE68
Tcell_0701	GI:31795047	PPE68
Tcell_2137	GI:148663740	PPE68
Tcell_0281	GI:7477812	espJ
Tcell_0282	GI:7477812	espJ
Tcell_0283	GI:7477812	espJ
Tcell_0284	GI:7477812	espJ
Tcell_0285	GI:7477812	espJ
Tcell_0286	GI:7477812	espJ
Tcell_0287	GI:7477812	espJ
Tcell_0288	GI:7477812	espJ
Tcell_0289	GI:7477812	espJ
Tcell_1223	GI:15611014	espJ
Tcell_0380	GI:398979	fbpB
Tcell_0416	GI:158517767	fbpB
Tcell_1367	GI:148661692	fbpB
Tcell_1368	GI:148661692	fbpB
Tcell_0410	GI:15610633	mce4C
Tcell_0829	GI:15843502	eccCb
Bcell_0001	GI:61223745	esxA
Bcell_0004	GI:61223745	esxA
Bcell_0008	GI:61223745	esxA
Bcell_0009	GI:61223745	esxA
Bcell_0010	GI:61223745	esxA
Bcell_0011	GI:61223745	esxA
Bcell_0012	GI:61223745	esxA
Bcell_0013	GI:61223745	esxA
Bcell_0014	GI:61223745	esxA
Bcell_0015	GI:61223745	esxA
Bcell_0055	GI:61223745	esxA
Bcell_0610	GI:61223745	esxA
Bcell_0611	GI:61223745	esxA
Bcell_0030	GI:2960226	esxB
Bcell_0461	GI:2960226	esxB
Bcell_0612	GI:2960226	esxB
Bcell_0299	GI:158517767	fbpB
Bcell_0314	GI:158517767	fbpB
