# Supplementary material for: The Bioinformatics Analysis of Comparative Genomics of Mycobacterium tuberculosis Complex (MTBC) Provides Insight into Dissimilarities between Intraspecific Groups Differing in Host Association, Virulence, and Epitope Diversity
Source: Front Cell Infect Microbiol. 2017 Mar 21;7:88. doi: 10.3389/fcimb.2017.00088 (PMC5360109; doi:10.3389/fcimb.2017.00088)
Supplement: Supplementary file 1 [file DataSheet1.zip › Table S8.xlsx]

## Sheet: All_SNPs
Table S8A. SNPs between human-associated and animal-associated strains.
PosOnGenome(Ref:NC_000962)	Gene	Synonym	Position On Gene	SNPs Type	Position On Protein	Amino Acid mutation	GR/IGR	Synonymous/Nonsynonymous	Product
2532	dnaN	Rv0002	481	T->C			GeneCodingRegion	synonymous	DNA polymerase III subunit beta
6446	gyrB	Rv0005	1207	G->T	403	A->S	GeneCodingRegion	nonsynonymous	DNA gyrase subunit B
9143	gyrA	Rv0006	1842	T->C			GeneCodingRegion	synonymous	DNA gyrase subunit A
13460	-	Rv0010c	99	T->C			GeneCodingRegion	synonymous	membrane protein
14401	-	Rv0012	313	A->G	105	K->E	GeneCodingRegion	nonsynonymous	membrane protein
21819	pstP	Rv0018c	1363	T->G	455	S->A	GeneCodingRegion	nonsynonymous	phosphoserine/threonine phosphatase PstP
22264	pstP	Rv0018c	918	A->C			GeneCodingRegion	synonymous	phosphoserine/threonine phosphatase PstP
23174	pstP	Rv0018c	8	G->T	3	R->L	GeneCodingRegion	nonsynonymous	phosphoserine/threonine phosphatase PstP
26053	-	Rv0021c	829	G->C	277	A->P	GeneCodingRegion	nonsynonymous	hypothetical protein
27469				A->G			InterGenicRegion
31057	-	Rv0026	1336	C->G	446	Q->E	GeneCodingRegion	nonsynonymous	hypothetical protein
36304	bioF2	Rv0032	2010	T->G			GeneCodingRegion	synonymous	8-amino-7-oxononanoate synthase
36538	bioF2	Rv0032	2244	T->C			GeneCodingRegion	synonymous	8-amino-7-oxononanoate synthase
39758	-	Rv0036c	72	T->C			GeneCodingRegion	synonymous	hypothetical protein
43945	leuS	Rv0041	384	A->G			GeneCodingRegion	synonymous	leucine--tRNA ligase
74161	icd2	Rv0066c	351	G->C	117	K->N	GeneCodingRegion	nonsynonymous	isocitrate dehydrogenase
78103	glyA2	Rv0070c	794	A->G	265	E->G	GeneCodingRegion	nonsynonymous	serine hydroxymethyltransferase
86864	-	Rv0078	337	A->G	113	I->V	GeneCodingRegion	nonsynonymous	transcriptional regulator
89200	-	Rv0080	179	G->T	60	G->V	GeneCodingRegion	nonsynonymous	hypothetical protein
89535				C->T			InterGenicRegion
97696				T->C			InterGenicRegion
100589	ctpA	Rv0092	7	A->G	3	T->A	GeneCodingRegion	nonsynonymous	cation transporter ATPase A
103600	-	Rv0093c	64	T->C	22	C->R	GeneCodingRegion	nonsynonymous	membrane protein
103836	-	Rv0094c	828	C->A	276	N->K	GeneCodingRegion	nonsynonymous	hypothetical protein
103840	-	Rv0094c	824	A->G	275	H->R	GeneCodingRegion	nonsynonymous	hypothetical protein
103879	-	Rv0094c	785	G->A	262	G->D	GeneCodingRegion	nonsynonymous	hypothetical protein
106334	PPE1	Rv0096	1011	C->A			GeneCodingRegion	synonymous	PPE family protein PPE1
123842				C->T			InterGenicRegion
126563	ctpI	Rv0107c	3979	G->T	1327	A->S	GeneCodingRegion	nonsynonymous	cation-transporter ATPase I
126803	ctpI	Rv0107c	3739	T->C	1247	S->P	GeneCodingRegion	nonsynonymous	cation-transporter ATPase I
137185	gca	Rv0112	897	G->A			GeneCodingRegion	synonymous	GDP-mannose 4,6-dehydratase
139756				T->C			InterGenicRegion
170083	-	Rv0143c	100	T->C	34	F->L	GeneCodingRegion	nonsynonymous	transmembrane protein
170907	-	Rv0144	624	A->C			GeneCodingRegion	synonymous	transcriptional regulator
189809	PE4	Rv0160c	631	G->A	211	A->T	GeneCodingRegion	nonsynonymous	PE family protein PE4
195360	fadD5	Rv0166	368	T->C	123	V->A	GeneCodingRegion	nonsynonymous	fatty-acid--CoA ligase FadD5
200430	mce1B	Rv0170	536	T->C	179	I->T	GeneCodingRegion	nonsynonymous	Mce family protein Mce1B
201567	mce1C	Rv0171	636	G->C	212	E->D	GeneCodingRegion	nonsynonymous	Mce family protein Mce1C
210442	lprO	Rv0179c	371	G->A	124	R->H	GeneCodingRegion	nonsynonymous	lipoprotein LprO
225668	-	Rv0193c	904	G->A	302	G->S	GeneCodingRegion	nonsynonymous	hypothetical protein
227860	-	Rv0194	983	C->T	328	P->L	GeneCodingRegion	nonsynonymous	multidrug ABC transporter ATPase/permease
233358	-	Rv0197	1128	A->C			GeneCodingRegion	synonymous	oxidoreductase
233364	-	Rv0197	1134	G->C	378	R->S	GeneCodingRegion	nonsynonymous	oxidoreductase
243598	-	Rv0205	215	A->G	72	H->R	GeneCodingRegion	nonsynonymous	transmembrane protein
245921	mmpL3	Rv0206c	1398	C->G	466	D->E	GeneCodingRegion	nonsynonymous	transmembrane transport protein MmpL3
246169	mmpL3	Rv0206c	1150	T->A	384	F->I	GeneCodingRegion	nonsynonymous	transmembrane transport protein MmpL3
251669				T->C			InterGenicRegion
256182	fadD4	Rv0214	119	G->C	40	G->A	GeneCodingRegion	nonsynonymous	fatty-acid--CoA ligase FadD4
258902				C->A			InterGenicRegion
260282	lipW	Rv0217c	550	C->A	184	P->T	GeneCodingRegion	nonsynonymous	esterase LipW
273558	-	Rv0228	504	C->G			GeneCodingRegion	synonymous	acyltransferase
275367	php	Rv0230c	597	C->A	199	D->E	GeneCodingRegion	nonsynonymous	phosphotriesterase
289435	vapC24	Rv0240	91	G->T	31	A->S	GeneCodingRegion	nonsynonymous	ribonuclease VapC24
301687				C->T			InterGenicRegion
303039	nirB	Rv0252	174	C->T			GeneCodingRegion	synonymous	nitrite reductase large subunit NirB
309765	-	Rv0257	67	C->T	23	R->end	GeneCodingRegion	nonsynonymous	hypothetical protein
320180	oplA	Rv0266c	975	T->C			GeneCodingRegion	synonymous	5-oxoprolinase OplA
323306				A->G			InterGenicRegion
331588	-	Rv0275c	71	C->T	24	S->L	GeneCodingRegion	nonsynonymous	transcriptional regulator
333212				G->C			InterGenicRegion
333292				A->G			InterGenicRegion
333394				C->G			InterGenicRegion
343281	eccA3	Rv0282	1152	G->C			GeneCodingRegion	synonymous	ESX-3 secretion system protein EccA
350489	PPE4	Rv0286	555	G->C			GeneCodingRegion	synonymous	PPE family protein PPE4
367471	PPE5	Rv0304c	5294	C->T	1765	S->F	GeneCodingRegion	nonsynonymous	PPE family protein PPE5
368168	PPE5	Rv0304c	4597	G->A	1533	G->S	GeneCodingRegion	nonsynonymous	PPE family protein PPE5
372149	PPE5	Rv0304c	616	C->T			GeneCodingRegion	synonymous	PPE family protein PPE5
381030	-	Rv0312	475	A->G	159	S->G	GeneCodingRegion	nonsynonymous	hypothetical protein
382243	-	Rv0312	1688	C->T	563	P->L	GeneCodingRegion	nonsynonymous	hypothetical protein
382489				C->T			InterGenicRegion
405788	-	Rv0338c	54	G->T			GeneCodingRegion	synonymous	iron-sulfur-binding reductase
405854				C->G			InterGenicRegion
411100	iniA	Rv0342	263	A->G	88	N->S	GeneCodingRegion	nonsynonymous	isoniazid inductible protein IniA
412280	iniA	Rv0342	1443	T->G	481	H->Q	GeneCodingRegion	nonsynonymous	isoniazid inductible protein IniA
422745	dnaJ1	Rv0352	294	T->C			GeneCodingRegion	synonymous	chaperone protein DnaJ
424932	PPE8	Rv0355c	9748	A->T	3250	I->F	GeneCodingRegion	nonsynonymous	PPE family protein PPE8
438271	-	Rv0359	754	G->A	252	A->T	GeneCodingRegion	nonsynonymous	zinc metalloprotease
447442	-	Rv0370c	602	G->A	201	G->E	GeneCodingRegion	nonsynonymous	oxidoreductase
455325	-	Rv0377	905	C->G	302	P->R	GeneCodingRegion	nonsynonymous	HTH-type transcriptional regulator
455329	-	Rv0377	909	T->C			GeneCodingRegion	synonymous	HTH-type transcriptional regulator
468357	purT	Rv0389	23	A->G	8	E->G	GeneCodingRegion	nonsynonymous	phosphoribosylglycinamide formyltransferase PurT
475866	-	Rv0397	51	C->G			GeneCodingRegion	synonymous	hypothetical protein
489000	pks6	Rv0405	3270	C->T			GeneCodingRegion	synonymous	membrane bound polyketide synthase
494685	ackA	Rv0409	835	A->C			GeneCodingRegion	synonymous	acetate kinase
514657	ctpH	Rv0425c	665	A->C	222	E->A	GeneCodingRegion	nonsynonymous	metal cation transporting ATPase H
517411	-	Rv0428c	393	T->C			GeneCodingRegion	synonymous	GCN5-like N-acetyltransferase
519185	-	Rv0431	113	T->G	38	V->G	GeneCodingRegion	nonsynonymous	tuberculin-like peptide
519331	-	Rv0431	259	A->G	87	T->A	GeneCodingRegion	nonsynonymous	tuberculin-like peptide
522081	-	Rv0434	568	A->G	190	T->A	GeneCodingRegion	nonsynonymous	hypothetical protein
527316	moeA2	Rv0438c	45	G->C	15	M->I	GeneCodingRegion	nonsynonymous	molybdopterin molybdenumtransferase
528354				C->A			InterGenicRegion
534427				T->A			InterGenicRegion
556201	-	Rv0465c	106	A->G	36	N->D	GeneCodingRegion	nonsynonymous	HTH-type transcriptional regulator
560857	pcaA	Rv0470c	855	G->C			GeneCodingRegion	synonymous	cyclopropane mycolic acid synthase
565404	-	Rv0474	384	G->T			GeneCodingRegion	synonymous	HTH-type transcriptional regulator
573384	-	Rv0484c	418	A->C	140	I->L	GeneCodingRegion	nonsynonymous	short-chain type oxidoreductase
584511	-	Rv0493c	180	C->A			GeneCodingRegion	synonymous	hypothetical protein
590763	proC	Rv0500	681	G->C	227	E->D	GeneCodingRegion	nonsynonymous	pyrroline-5-carboxylate reductase
598723	mmpL2	Rv0507	1525	G->T	509	D->Y	GeneCodingRegion	nonsynonymous	transmembrane transport protein MmpL2
599363	mmpL2	Rv0507	2165	C->G	722	S->C	GeneCodingRegion	nonsynonymous	transmembrane transport protein MmpL2
611373	-	Rv0519c	702	A->G			GeneCodingRegion	synonymous	membrane protein
623728	PE_PGRS6	Rv0532	936	G->T			GeneCodingRegion	synonymous	PE-PGRS family protein PE_PGRS6
630018				A->G			InterGenicRegion
640129				C->T			InterGenicRegion
644439	-	Rv0552	1551	C->T			GeneCodingRegion	synonymous	hypothetical protein
657578	-	Rv0566c	462	T->C			GeneCodingRegion	synonymous	hypothetical protein
658923	-	Rv0567	603	C->G	201	F->L	GeneCodingRegion	nonsynonymous	methyltransferase/methylase
684290				A->G			InterGenicRegion
690248	mce2C	Rv0591	1190	C->A	397	T->N	GeneCodingRegion	nonsynonymous	Mce family protein Mce2C
700776	lpqO	Rv0604	538	T->C	180	S->P	GeneCodingRegion	nonsynonymous	lipoprotein LpqO
705602	-	Rv0610c	308	A->G	103	N->S	GeneCodingRegion	nonsynonymous	hypothetical protein
715266	-	Rv0621	1065	A->G	355	end->W	GeneCodingRegion	nonsynonymous	membrane protein
717588	-	Rv0625c	306	T->C			GeneCodingRegion	synonymous	transmembrane protein
727321	recC	Rv0631c	986	G->A	329	G->E	GeneCodingRegion	nonsynonymous	exonuclease V subunit gamma RecC
729114	echA3	Rv0632c	165	C->T			GeneCodingRegion	synonymous	enoyl-CoA hydratase EchA3
736919	mmaA4	Rv0642c	285	C->A	95	F->L	GeneCodingRegion	nonsynonymous	hydroxymycolate synthase MmaA4
738820	mmaA2	Rv0644c	341	G->T	114	R->L	GeneCodingRegion	nonsynonymous	cyclopropane mycolic acid synthase MmaA2
782997	fusA1	Rv0684	513	G->A			GeneCodingRegion	synonymous	elongation factor G
806454	atsA	Rv0711	120	G->T			GeneCodingRegion	synonymous	arylsulfatase AtsA
815236	rplO	Rv0723	47	T->C	16	I->T	GeneCodingRegion	nonsynonymous	50S ribosomal protein L15
815851	sppA	Rv0724	189	A->G			GeneCodingRegion	synonymous	protease IV SppA
821907	xylB	Rv0729	401	T->C	134	L->P	GeneCodingRegion	nonsynonymous	D-xylulose kinase XylB
832201	-	Rv0740	426	C->T			GeneCodingRegion	synonymous	hypothetical protein
832246	-	Rv0740	471	A->G			GeneCodingRegion	synonymous	hypothetical protein
839291	PE_PGRS10	Rv0747	841	T->C	281	F->L	GeneCodingRegion	nonsynonymous	PE-PGRS family protein PE_PGRS10
848407	PPE12	Rv0755c	1634	G->A	545	R->K	GeneCodingRegion	nonsynonymous	PPE family protein PPE12
851104	-	Rv0756c	363	G->A			GeneCodingRegion	synonymous	hypothetical protein
851562				G->A			InterGenicRegion
852606	phoR	Rv0758	211	G->A	71	G->I	GeneCodingRegion	nonsynonymous	two component system response sensor kinase PhoR
852607	phoR	Rv0758	212	G->T	71	G->I	GeneCodingRegion	nonsynonymous	two component system response sensor kinase PhoR
871271	purB	Rv0777	1264	A->C	422	T->P	GeneCodingRegion	nonsynonymous	adenylosuccinate lyase PurB
891404	-	Rv0797	1017	C->T			GeneCodingRegion	synonymous	insertion sequence element IS1547 transposase
894888	-	Rv0801	258	T->C			GeneCodingRegion	synonymous	hypothetical protein
911261	-	Rv0818	290	T->C	97	L->P	GeneCodingRegion	nonsynonymous	transcriptional regulator
913274	phoT	Rv0820	549	C->G			GeneCodingRegion	synonymous	phosphate ABC transporter ATP-binding protein PhoT
916046	-	Rv0822c	266	A->C	89	H->P	GeneCodingRegion	nonsynonymous	hypothetical protein
916350				G->A			InterGenicRegion
916714	-	Rv0823c	933	C->A			GeneCodingRegion	synonymous	tRNA-dihydrouridine synthase
917259	-	Rv0823c	388	G->T	130	G->C	GeneCodingRegion	nonsynonymous	tRNA-dihydrouridine synthase
927462	PE_PGRS13	Rv0833	2102	A->C	701	D->A	GeneCodingRegion	nonsynonymous	PE-PGRS family protein PE_PGRS13
932252				C->A			InterGenicRegion
933699	-	Rv0837c	333	C->A			GeneCodingRegion	synonymous	hypothetical protein
938246	-	Rv0842	135	A->G			GeneCodingRegion	synonymous	integral membrane protein
944725	lpqS	Rv0847	383	C->T	128	A->V	GeneCodingRegion	nonsynonymous	lipoprotein LpqS
948294	-	Rv0851c	175	A->G	59	S->G	GeneCodingRegion	nonsynonymous	short-chain type dehydrogenase/reductase
951142				C->A			InterGenicRegion
996982	-	Rv0894	459	A->G			GeneCodingRegion	synonymous	transcriptional regulator
1000732	gltA2	Rv0896	1261	A->G	421	T->A	GeneCodingRegion	nonsynonymous	citrate synthase 1
1009957	-	Rv0906	1014	G->A			GeneCodingRegion	synonymous	hypothetical protein
1014815	-	Rv0909	135	T->G	45	H->Q	GeneCodingRegion	nonsynonymous	antitoxin
1034238	-	Rv0927c	394	T->C			GeneCodingRegion	synonymous	oxidoreductase
1040706	pstS2	Rv0932c	343	T->G	115	S->A	GeneCodingRegion	nonsynonymous	phosphate ABC transporter substrate-binding lipoprotein PstS
1043169	pstS1	Rv0934	1055	T->C	352	V->A	GeneCodingRegion	nonsynonymous	phosphate ABC transporter substrate-binding lipoprotein PstS
1054136	-	Rv0944	372	C->T			GeneCodingRegion	synonymous	formamidopyrimidine-DNA glycosylase
1062745	sucC	Rv0951	782	T->C	261	V->A	GeneCodingRegion	nonsynonymous	succinyl-CoA ligase subunit beta
1063765	sucD	Rv0952	626	G->A	209	R->K	GeneCodingRegion	nonsynonymous	succinyl-CoA ligase subunit alpha
1077280	-	Rv0966c	556	T->G	186	W->G	GeneCodingRegion	nonsynonymous	hypothetical protein
1094413				G->C			InterGenicRegion
1094415				C->T			InterGenicRegion
1097023	mprA	Rv0981	202	G->A	68	G->S	GeneCodingRegion	nonsynonymous	two-component response regulator MrpA
1102484	-	Rv0986	682	G->T	228	V->L	GeneCodingRegion	nonsynonymous	adhesion component ABC transporter ATP-binding protein
1105284	-	Rv0988	169	G->A	57	V->I	GeneCodingRegion	nonsynonymous	hypothetical protein
1109163	-	Rv0992c	9	G->C	3	M->I	GeneCodingRegion	nonsynonymous	hypothetical protein
1110956	moeA1	Rv0994	688	T->G	230	C->G	GeneCodingRegion	nonsynonymous	molybdopterin molybdenumtransferase 1
1113290	-	Rv0996	907	G->C	303	E->Q	GeneCodingRegion	nonsynonymous	transmembrane protein
1119597	-	Rv1002c	343	G->C	115	V->L	GeneCodingRegion	nonsynonymous	dolichyl-phosphate-mannose--protein mannosyltransferase
1123597	-	Rv1005c	2	T->C	1	L->S	GeneCodingRegion	nonsynonymous	para-aminobenzoate synthase component I
1131300	-	Rv1012	173	G->A	58	S->N	GeneCodingRegion	nonsynonymous	hypothetical protein
1143832	lpqU	Rv1022	97	A->C	33	T->P	GeneCodingRegion	nonsynonymous	lipoprotein LpqU
1150803	kdpD	Rv1028c	884	G->A	295	G->D	GeneCodingRegion	nonsynonymous	sensor protein KdpD
1174782				G->A			InterGenicRegion
1176753				T->C			InterGenicRegion
1189245	PE_PGRS19	Rv1067c	1180	G->A	394	V->M	GeneCodingRegion	nonsynonymous	PE-PGRS family protein PE_PGRS19
1203824	-	Rv1078	512	T->C	171	I->T	GeneCodingRegion	nonsynonymous	hypothetical protein
1220570				G->T			InterGenicRegion
1225198	-	Rv1096	814	C->T	272	P->S	GeneCodingRegion	nonsynonymous	glycosyl hydrolase
1235446	xseA	Rv1108c	15	A->G			GeneCodingRegion	synonymous	exodeoxyribonuclease VII large subunit
1238483	-	Rv1112	229	G->A	77	V->I	GeneCodingRegion	nonsynonymous	GTP-binding protein
1250357	ppdK	Rv1127c	1048	A->C	350	T->P	GeneCodingRegion	nonsynonymous	pyruvate, phosphate dikinase PpdK
1256012	prpD	Rv1130	1458	G->T			GeneCodingRegion	synonymous	methylcitrate dehydratase PrpD
1287112				T->C			InterGenicRegion
1302283	PE12	Rv1172c	399	A->C	133	Q->H	GeneCodingRegion	nonsynonymous	PE family protein PE12
1302899				A->G			InterGenicRegion
1306281	fadH	Rv1175c	1946	T->G	649	I->S	GeneCodingRegion	nonsynonymous	NADPH dependent 2,4-dienoyl-CoA reductase FadH
1310316	-	Rv1178	953	C->T	318	A->V	GeneCodingRegion	nonsynonymous	aminotransferase
1340093	PPE18	Rv1196	745	A->G	249	M->V	GeneCodingRegion	nonsynonymous	PPE family protein PPE18
1340173	PPE18	Rv1196	825	C->T			GeneCodingRegion	synonymous	PPE family protein PPE18
1340183	PPE18	Rv1196	835	C->G	279	Q->E	GeneCodingRegion	nonsynonymous	PPE family protein PPE18
1341040	esxL	Rv1198	35	C->A	12	A->D	GeneCodingRegion	nonsynonymous	ESAT-6 like protein EsxL
1341044	esxL	Rv1198	39	C->T			GeneCodingRegion	synonymous	ESAT-6 like protein EsxL
1341209	esxL	Rv1198	204	C->T			GeneCodingRegion	synonymous	ESAT-6 like protein EsxL
1347173	-	Rv1204c	1452	G->A			GeneCodingRegion	synonymous	hypothetical protein
1355937	glgC	Rv1213	102	C->T			GeneCodingRegion	synonymous	glucose-1-phosphate adenylyltransferase
1358940	-	Rv1215c	505	G->T	169	A->S	GeneCodingRegion	nonsynonymous	hypothetical protein
1366736	htrA	Rv1223	862	T->C	288	F->L	GeneCodingRegion	nonsynonymous	serine protease HtrA
1367208	htrA	Rv1223	1334	G->A	445	S->N	GeneCodingRegion	nonsynonymous	serine protease HtrA
1368947	-	Rv1226c	1349	T->C	450	V->A	GeneCodingRegion	nonsynonymous	transmembrane protein
1387580	lpqZ	Rv1244	724	C->A	242	Q->K	GeneCodingRegion	nonsynonymous	lipoprotein LpqZ
1390089	-	Rv1248c	2964	G->A			GeneCodingRegion	synonymous	multifunctional 2-oxoglutarate dehydrogenase E1 component /2-oxoglutarate dehydrogenase dihydrolipoyllysine-residue succinyltransferase
1395010	-	Rv1250	832	A->G	278	R->G	GeneCodingRegion	nonsynonymous	MFS drug transporter
1397201	-	Rv1251c	2040	T->C			GeneCodingRegion	synonymous	hypothetical protein
1400396	deaD	Rv1253	427	A->G	143	M->V	GeneCodingRegion	nonsynonymous	ATP-dependent RNA helicase DeaD
1410062	-	Rv1262c	311	C->G	104	P->R	GeneCodingRegion	nonsynonymous	hypothetical protein
1417554				G->C			InterGenicRegion
1424699	lprB	Rv1274	503	T->C	168	L->P	GeneCodingRegion	nonsynonymous	lipoprotein LprB
1442734				C->G			InterGenicRegion
1454811	rho	Rv1297	1608	C->T			GeneCodingRegion	synonymous	transcription termination factor Rho
1458144	-	Rv1301	587	C->A	196	P->Q	GeneCodingRegion	nonsynonymous	threonylcarbamoyl-AMP synthase
1459364	rfe	Rv1302	1070	T->G	357	V->G	GeneCodingRegion	nonsynonymous	decaprenyl-phosphate N-acetylglucosaminephosphotransferase
1467735	-	Rv1312	48	G->A			GeneCodingRegion	synonymous	hypothetical protein
1468925	-	Rv1313c	581	G->A	194	G->D	GeneCodingRegion	nonsynonymous	insertion sequence element IS1557 transposase
1490911	glgB	Rv1326c	1402	C->T	468	P->S	GeneCodingRegion	nonsynonymous	1,4-alpha-glucan branching protein
1492194	glgB	Rv1326c	119	A->G	40	D->G	GeneCodingRegion	nonsynonymous	1,4-alpha-glucan branching protein
1496964	glgP	Rv1328	2401	G->T	801	A->S	GeneCodingRegion	nonsynonymous	glycogen phosphorylase
1501979	-	Rv1333	381	G->A			GeneCodingRegion	synonymous	hydrolase
1505194	murI	Rv1338	120	T->C			GeneCodingRegion	synonymous	glutamate racemase
1505973	-	Rv1339	57	G->A			GeneCodingRegion	synonymous	hypothetical protein
1508682	lprD	Rv1343c	242	A->C	81	E->A	GeneCodingRegion	nonsynonymous	lipoprotein LprD
1523175	moeY	Rv1355c	858	T->G			GeneCodingRegion	synonymous	molybdopterin biosynthesis protein MoeY
1523791	moeY	Rv1355c	242	T->C	81	L->P	GeneCodingRegion	nonsynonymous	molybdopterin biosynthesis protein MoeY
1537926	rsfA	Rv1365c	244	G->A	82	E->K	GeneCodingRegion	nonsynonymous	anti-sigma-F factor antagonist RsfA
1548087	-	Rv1375	256	G->A	86	G->R	GeneCodingRegion	nonsynonymous	hypothetical protein
1548149	-	Rv1375	318	G->A			GeneCodingRegion	synonymous	hypothetical protein
1549854	-	Rv1376	707	G->C	236	R->P	GeneCodingRegion	nonsynonymous	hypothetical protein
1559562	carB	Rv1384	2462	C->A	821	A->E	GeneCodingRegion	nonsynonymous	carbamoyl-phosphate synthase large subunit
1574206	vapC10	Rv1397c	308	A->G	103	D->G	GeneCodingRegion	nonsynonymous	ribonuclease VapC10
1582051				T->C			InterGenicRegion
1584379	fmu	Rv1407	1279	A->C	427	I->L	GeneCodingRegion	nonsynonymous	methyltransferase
1585283	ribG	Rv1409	90	A->C	30	K->N	GeneCodingRegion	nonsynonymous	bifunctional riboflavin biosynthesis diaminohydroxyphosphoribosylaminopyrimidine deaminase/5-amino-6-(5-phosphoribosylamino) uracil reductase
1585404	ribG	Rv1409	211	G->A	71	A->T	GeneCodingRegion	nonsynonymous	bifunctional riboflavin biosynthesis diaminohydroxyphosphoribosylaminopyrimidine deaminase/5-amino-6-(5-phosphoribosylamino) uracil reductase
1600685	-	Rv1425	1028	C->T	343	P->L	GeneCodingRegion	nonsynonymous	diacyglycerol O-acyltransferase
1611283				T->C			InterGenicRegion
1639418	-	Rv1453	1038	A->G			GeneCodingRegion	synonymous	transcriptional activator protein
1639643	-	Rv1453	1263	T->C			GeneCodingRegion	synonymous	transcriptional activator protein
1640442	qor	Rv1454c	219	G->A			GeneCodingRegion	synonymous	quinone reductase
1659994	echA12	Rv1472	232	C->T	78	P->S	GeneCodingRegion	nonsynonymous	enoyl-CoA hydratase EchA12
1662719	-	Rv1474c	486	C->G			GeneCodingRegion	synonymous	transcriptional regulator
1690345	-	Rv1498A	2	T->C	1	M->T	GeneCodingRegion	nonsynonymous	hypothetical protein
1694199				C->T			InterGenicRegion
1694547				A->C			InterGenicRegion
1695674	-	Rv1505c	273	C->T			GeneCodingRegion	synonymous	hypothetical protein
1712522	fadD25	Rv1521	221	G->T	74	S->I	GeneCodingRegion	nonsynonymous	fatty-acid--CoA ligase FadD25
1714290	mmpL12	Rv1522c	3323	C->A	1108	S->end	GeneCodingRegion	nonsynonymous	transmembrane transport protein MmpL12
1719391	-	Rv1524	666	C->T			GeneCodingRegion	synonymous	glycosyltransferase
1726816	pks5	Rv1527c	1594	C->A	532	P->T	GeneCodingRegion	nonsynonymous	polyketide synthase
1760923	frdD	Rv1555	372	T->C			GeneCodingRegion	synonymous	fumarate reductase membrane anchor subunit
1775167				G->A			InterGenicRegion
1788998	-	Rv1587c	166	A->G	56	K->E	GeneCodingRegion	nonsynonymous	hypothetical protein
1797577	nadC	Rv1596	190	A->G	64	N->D	GeneCodingRegion	nonsynonymous	nicotinate-nucleotide pyrophosphatase
1805214	hisF	Rv1605	362	C->T	121	P->L	GeneCodingRegion	nonsynonymous	imidazole glycerol phosphate synthase subunit HisF
1826054	-	Rv1624c	532	A->G	178	T->A	GeneCodingRegion	nonsynonymous	membrane protein
1827805	cya	Rv1625c	141	G->A			GeneCodingRegion	synonymous	adenylyl cyclase
1828389	-	Rv1626	210	C->T			GeneCodingRegion	synonymous	two-component system transcriptional regulator
1839260	-	Rv1634	93	T->G			GeneCodingRegion	synonymous	multidrug-efflux transporter
1860392	pheT	Rv1650	635	C->T	212	A->V	GeneCodingRegion	nonsynonymous	phenylalanine--tRNA ligase subunit beta
1872959	argH	Rv1659	321	A->G			GeneCodingRegion	synonymous	argininosuccinate lyase
1877311	pks7	Rv1661	2008	C->T	670	R->W	GeneCodingRegion	nonsynonymous	polyketide synthase
1882180	pks8	Rv1662	477	C->T			GeneCodingRegion	synonymous	polyketide synthase
1885481	pks8	Rv1662	3778	C->G	1260	R->G	GeneCodingRegion	nonsynonymous	polyketide synthase
1888128	pks9	Rv1664	103	G->A	35	A->T	GeneCodingRegion	nonsynonymous	polyketide synthase
1889073	pks9	Rv1664	1048	G->C	350	A->P	GeneCodingRegion	nonsynonymous	polyketide synthase
1893473	cyp139	Rv1666c	90	C->T			GeneCodingRegion	synonymous	cytochrome P450 Cyp139
1900021				C->T			InterGenicRegion
1900800	cmr	Rv1675c	176	T->C	59	V->A	GeneCodingRegion	nonsynonymous	HTH-type transcriptional regulator Cmr
1903173	-	Rv1678	777	C->T			GeneCodingRegion	synonymous	integral membrane protein
1906336				A->G			InterGenicRegion
1912024	-	Rv1686c	58	G->T	20	V->F	GeneCodingRegion	nonsynonymous	ABC transporter permease
1912582	-	Rv1687c	339	C->T			GeneCodingRegion	synonymous	ABC transporter ATP-binding protein
1914570	tyrS	Rv1689	969	A->C			GeneCodingRegion	synonymous	tyrosine--tRNA ligase
1920120	recN	Rv1696	438	G->T			GeneCodingRegion	synonymous	DNA repair protein RecN
1924959	pyrG	Rv1699	1131	T->C			GeneCodingRegion	synonymous	CTP synthase
1931470				G->A			InterGenicRegion
1935695	-	Rv1707	814	T->G	272	S->A	GeneCodingRegion	nonsynonymous	transmembrane protein
1936525	-	Rv1708	166	G->A	56	A->T	GeneCodingRegion	nonsynonymous	initiation inhibitor protein
1951764				G->A			InterGenicRegion
1952827	-	Rv1726	976	C->T	326	H->Y	GeneCodingRegion	nonsynonymous	oxidoreductase
1956523	-	Rv1730c	723	G->T			GeneCodingRegion	synonymous	penicillin-binding protein
1963957	narX	Rv1736c	230	A->G	77	D->G	GeneCodingRegion	nonsynonymous	nitrate reductase-like protein NarX
1965434				A->G			InterGenicRegion
1968116	vapC34	Rv1741	200	A->C	67	K->T	GeneCodingRegion	nonsynonymous	ribonuclease VapC34
1975960	-	Rv1747	2331	G->T			GeneCodingRegion	synonymous	ABC transporter ATP-binding protein/permease
2017291	malQ	Rv1781c	186	A->G			GeneCodingRegion	synonymous	4-alpha-glucanotransferase
2017861	eccB5	Rv1782	122	G->A	41	R->H	GeneCodingRegion	nonsynonymous	ESX-5 type VII secretion system protein EccB5
2019236	eccB5	Rv1782	1497	T->G			GeneCodingRegion	synonymous	ESX-5 type VII secretion system protein EccB5
2030521				T->C			InterGenicRegion
2031176	-	Rv1794	111	G->T			GeneCodingRegion	synonymous	hypothetical protein
2033021	eccD5	Rv1795	782	G->A	261	G->D	GeneCodingRegion	nonsynonymous	ESX-5 type VII secretion system protein EccD
2039884	PPE28	Rv1800	432	T->G	144	C->W	GeneCodingRegion	nonsynonymous	PPE family protein PPE28
2040209	PPE28	Rv1800	757	T->G	253	F->V	GeneCodingRegion	nonsynonymous	PPE family protein PPE28
2046859				T->C			InterGenicRegion
2050061	PPE32	Rv1808	141	A->G			GeneCodingRegion	synonymous	PPE family protein PPE32
2072190	gcvH	Rv1826	239	A->C	80	E->A	GeneCodingRegion	nonsynonymous	glycine cleavage system protein H
2075089	-	Rv1830	249	T->C			GeneCodingRegion	synonymous	HTH-type transcriptional regulator
2077218	gcvB	Rv1832	1342	A->G	448	T->A	GeneCodingRegion	nonsynonymous	glycine dehydrogenase
2090776	-	Rv1842c	1310	T->C	437	L->S	GeneCodingRegion	nonsynonymous	hypothetical protein
2093715				T->C			InterGenicRegion
2097144	-	Rv1847	268	G->C	90	V->L	GeneCodingRegion	nonsynonymous	esterase
2107511	modC	Rv1859	938	C->T	313	T->M	GeneCodingRegion	nonsynonymous	molybdenum ABC transporter ATP-binding protein ModC
2110365	adhA	Rv1862	822	A->C			GeneCodingRegion	synonymous	alcohol dehydrogenase A
2120796	-	Rv1870c	635	A->T	212	end->L	GeneCodingRegion	nonsynonymous	hypothetical protein
2122625	lldD2	Rv1872c	527	T->C	176	V->A	GeneCodingRegion	nonsynonymous	L-lactate dehydrogenase
2125863				C->T			InterGenicRegion
2128372	glnA3	Rv1878	351	A->G			GeneCodingRegion	synonymous	glutamine synthetase GlnA
2129281	glnA3	Rv1878	1260	C->A			GeneCodingRegion	synonymous	glutamine synthetase GlnA
2130529				A->G			InterGenicRegion
2151678	aao	Rv1905c	718	C->A	240	P->T	GeneCodingRegion	nonsynonymous	D-amino acid oxidase
2155503	katG	Rv1908c	609	C->T			GeneCodingRegion	synonymous	catalase-peroxidase
2156868	-	Rv1910c	432	C->A			GeneCodingRegion	synonymous	hypothetical protein
2172012	-	Rv1920	390	G->C	130	M->I	GeneCodingRegion	nonsynonymous	membrane protein
2175390	lipD	Rv1923	218	G->A	73	G->D	GeneCodingRegion	nonsynonymous	lipase LipD
2177073				T->C			InterGenicRegion
2199416				A->G			InterGenicRegion
2241742	ctpF	Rv1997	1584	A->G			GeneCodingRegion	synonymous	cation transporter ATPase F
2243034	-	Rv1998c	688	A->C	230	S->R	GeneCodingRegion	nonsynonymous	hypothetical protein
2246960	-	Rv2001	129	G->C			GeneCodingRegion	synonymous	hypothetical protein
2253099	otsB1	Rv2006	1098	A->C			GeneCodingRegion	synonymous	trehalose-6-phosphate phosphatase OtsB
2258216	vapB15	Rv2009	187	A->G	63	N->D	GeneCodingRegion	nonsynonymous	antitoxin VapB15
2261241				A->G			InterGenicRegion
2261693				G->C			InterGenicRegion
2262173	-	Rv2015c	900	T->G			GeneCodingRegion	synonymous	hypothetical protein
2262176	-	Rv2015c	897	T->C			GeneCodingRegion	synonymous	hypothetical protein
2262239	-	Rv2015c	834	T->C			GeneCodingRegion	synonymous	hypothetical protein
2267976	-	Rv2023c	133	C->A			GeneCodingRegion	synonymous	hypothetical protein
2269376	-	Rv2024c	865	C->T	289	R->C	GeneCodingRegion	nonsynonymous	hypothetical protein
2274463	dosT	Rv2027c	46	T->G	16	L->V	GeneCodingRegion	nonsynonymous	two component sensor histidine kinase DosT
2282376	-	Rv2036	278	C->T	93	A->V	GeneCodingRegion	nonsynonymous	hypothetical protein
2282377	-	Rv2036	279	C->T	93	A->V	GeneCodingRegion	nonsynonymous	hypothetical protein
2301089	pks12	Rv2048c	5898	A->G			GeneCodingRegion	synonymous	polyketide synthase
2328627	cobM	Rv2071c	351	G->A			GeneCodingRegion	synonymous	precorrin-4 C(11)-methyltransferase
2329466	cobL	Rv2072c	681	G->A			GeneCodingRegion	synonymous	precorrin-6Y C(5,15)-methyltransferase
2337373	lppJ	Rv2080	68	T->C	23	V->A	GeneCodingRegion	nonsynonymous	lipoprotein LppJ
2341030	-	Rv2083	160	G->A	54	A->T	GeneCodingRegion	nonsynonymous	hypothetical protein
2350186	helY	Rv2092c	1869	T->C			GeneCodingRegion	synonymous	ATP-dependent DNA helicase HelY
2351522	helY	Rv2092c	533	C->T	178	T->M	GeneCodingRegion	nonsynonymous	ATP-dependent DNA helicase HelY
2376425				A->G			InterGenicRegion
2379743				C->G			InterGenicRegion
2383814	metH	Rv2124c	2254	A->G	752	I->V	GeneCodingRegion	nonsynonymous	methionine synthase
2390299				A->G			InterGenicRegion
2415351	murD	Rv2155c	1044	G->T			GeneCodingRegion	synonymous	UDP-N-acetylmuramoylalanine--D-glutamate ligase
2419142	murE	Rv2158c	1467	T->C			GeneCodingRegion	synonymous	UDP-N-acetylmuramoylalanyl-D-glutamate--2,6-diaminopimelate ligase
2424864				A->G			InterGenicRegion
2437259	mptA	Rv2174	1351	G->T	451	A->S	GeneCodingRegion	nonsynonymous	alpha(1->6)-mannopyranosyltransferase A
2437837	-	Rv2175c	50	C->T	17	P->L	GeneCodingRegion	nonsynonymous	DNA-binding protein
2438094	pknL	Rv2176	154	T->G	52	S->A	GeneCodingRegion	nonsynonymous	serine/threonine-protein kinase PknL
2439604	-	Rv2177c	344	C->A	115	T->K	GeneCodingRegion	nonsynonymous	transposase
2447426	TB16.3	Rv2185c	75	C->A			GeneCodingRegion	synonymous	hypothetical protein
2447539				A->G			InterGenicRegion
2449295	fadD15	Rv2187	1136	G->A	379	G->E	GeneCodingRegion	nonsynonymous	long-chain-fatty-acid--CoA ligase FadD15
2461545	-	Rv2197c	604	G->T	202	A->S	GeneCodingRegion	nonsynonymous	transmembrane protein
2470197	-	Rv2205c	267	T->C			GeneCodingRegion	synonymous	hypothetical protein
2472956	cobS	Rv2208	464	T->C	155	L->S	GeneCodingRegion	nonsynonymous	cobalamin synthase
2478967	pepB	Rv2213	630	C->G	210	F->L	GeneCodingRegion	nonsynonymous	cytosol aminopeptidase
2495500	caeA	Rv2224c	1524	A->G			GeneCodingRegion	synonymous	carboxylesterase A
2501148	-	Rv2227	218	T->C	73	V->A	GeneCodingRegion	nonsynonymous	hypothetical protein
2509362	cobD	Rv2236c	14	C->T	5	T->I	GeneCodingRegion	nonsynonymous	cobalamin biosynthesis transmembrane protein CobD
2511712	-	Rv2240c	569	C->A	190	T->K	GeneCodingRegion	nonsynonymous	hypothetical protein
2515639	-	Rv2242	336	G->T			GeneCodingRegion	synonymous	hypothetical protein
2518132	kasA	Rv2245	18	C->T			GeneCodingRegion	synonymous	3-oxoacyl-ACP synthase 1
2522284				G->A			InterGenicRegion
2539620	-	Rv2265	921	G->A			GeneCodingRegion	synonymous	integral membrane protein
2562783	lppO	Rv2290	185	T->C	62	V->A	GeneCodingRegion	nonsynonymous	lipoprotein LppO
2563958	sseB	Rv2291	785	A->C	262	E->A	GeneCodingRegion	nonsynonymous	thiosulfate sulfurtransferase SseB
2572460	-	Rv2300c	549	C->T			GeneCodingRegion	synonymous	metallo-hydrolase
2576251	-	Rv2305	443	G->A	148	G->D	GeneCodingRegion	nonsynonymous	hypothetical protein
2577246				A->G			InterGenicRegion
2577994	-	Rv2307c	703	C->T	235	R->W	GeneCodingRegion	nonsynonymous	hypothetical protein
2581109	-	Rv2308	691	C->A			GeneCodingRegion	synonymous	hypothetical protein
2605293	mez	Rv2332	186	G->T	62	E->D	GeneCodingRegion	nonsynonymous	malate oxidoreductase
2608488				T->C			InterGenicRegion
2611583	-	Rv2336	747	C->T			GeneCodingRegion	synonymous	hypothetical protein
2641840	zur	Rv2359	191	A->G	64	H->R	GeneCodingRegion	nonsynonymous	zinc uptake regulation protein
2688726	ggtB	Rv2394	717	T->C			GeneCodingRegion	synonymous	gamma-glutamyltranspeptidase precursor GgtB
2689193	ggtB	Rv2394	1184	G->A	395	R->Q	GeneCodingRegion	nonsynonymous	gamma-glutamyltranspeptidase precursor GgtB
2691713	-	Rv2395	1642	T->C	548	S->P	GeneCodingRegion	nonsynonymous	integral membrane protein
2693089	PE_PGRS41	Rv2396	291	T->C			GeneCodingRegion	synonymous	acid and phagosome regulated protein AprC
2693377	PE_PGRS41	Rv2396	579	T->C			GeneCodingRegion	synonymous	acid and phagosome regulated protein AprC
2703018	lepA	Rv2404c	231	C->A			GeneCodingRegion	synonymous	GTP-binding protein LepA
2709795	-	Rv2411c	171	T->C			GeneCodingRegion	synonymous	hypothetical protein
2712913	-	Rv2415c	872	G->T	291	R->L	GeneCodingRegion	nonsynonymous	hypothetical protein
2719057				G->A			InterGenicRegion
2751300	-	Rv2449c	273	C->T			GeneCodingRegion	synonymous	trans-acting enoyl reductase
2764939	tig	Rv2462c	353	C->T	118	P->L	GeneCodingRegion	nonsynonymous	trigger factor
2772741	-	Rv2469c	295	G->T	99	A->S	GeneCodingRegion	nonsynonymous	hypothetical protein
2772954	-	Rv2469c	82	A->G	28	S->G	GeneCodingRegion	nonsynonymous	hypothetical protein
2790458	plsC	Rv2483c	565	T->G	189	C->G	GeneCodingRegion	nonsynonymous	bifunctional L-3-phosphoserine phosphatase/1-acyl-sn-glycerol-3-phosphate acyltransferase
2791475	-	Rv2484c	1020	T->C			GeneCodingRegion	synonymous	diacyglycerol O-acyltransferase
2858669	nusB	Rv2533c	56	C->A	19	A->D	GeneCodingRegion	nonsynonymous	N utilization substance protein B
2870386				C->T			InterGenicRegion
2875808	alaS	Rv2555c	678	G->C	226	K->N	GeneCodingRegion	nonsynonymous	alanine--tRNA ligase
2878980	-	Rv2559c	950	G->A	317	G->D	GeneCodingRegion	nonsynonymous	alanine/leucine/valine-rich protein
2886400	-	Rv2566	28	G->A	10	G->S	GeneCodingRegion	nonsynonymous	hypothetical protein
2887180	-	Rv2566	808	G->T	270	A->S	GeneCodingRegion	nonsynonymous	hypothetical protein
2896260	aspS	Rv2572c	1544	C->T	515	A->V	GeneCodingRegion	nonsynonymous	aspartate--tRNA ligase
2897871				A->G			InterGenicRegion
2913087	secF	Rv2586c	925	G->A	309	A->T	GeneCodingRegion	nonsynonymous	protein translocase subunit SecF
2922938	PE_PGRS44	Rv2591	1388	G->A	463	G->D	GeneCodingRegion	nonsynonymous	PE-PGRS family protein PE_PGRS44
2922984	PE_PGRS44	Rv2591	1434	T->C			GeneCodingRegion	synonymous	PE-PGRS family protein PE_PGRS44
2927511	-	Rv2599	35	G->T	12	S->I	GeneCodingRegion	nonsynonymous	membrane protein
2935886	PPE42	Rv2608	841	C->T	281	P->S	GeneCodingRegion	nonsynonymous	PPE family protein PPE42
2953307				G->T			InterGenicRegion
2955233	-	Rv2628	176	C->T	59	S->L	GeneCodingRegion	nonsynonymous	hypothetical protein
2959324				A->G			InterGenicRegion
2968468				G->C			InterGenicRegion
2985216	-	Rv2668	484	G->A	162	E->K	GeneCodingRegion	nonsynonymous	alanine/valine-rich protein
2991694	-	Rv2675c	243	G->C			GeneCodingRegion	synonymous	hypothetical protein
3000362	-	Rv2683	251	T->C	84	L->S	GeneCodingRegion	nonsynonymous	hypothetical protein
3006898	-	Rv2689c	165	C->T			GeneCodingRegion	synonymous	hypothetical protein
3007238	-	Rv2690c	1972	T->C	658	end->R	GeneCodingRegion	nonsynonymous	integral membrane protein
3011566	-	Rv2694c	202	C->A	68	R->S	GeneCodingRegion	nonsynonymous	hypothetical protein
3027606	-	Rv2714	542	C->G	181	S->W	GeneCodingRegion	nonsynonymous	alanine/leucine-rich protein
3055062	PE_PGRS47	Rv2741	1149	C->A			GeneCodingRegion	synonymous	PE-PGRS family protein PE_PGRS47
3069805	hsdM	Rv2756c	279	C->G			GeneCodingRegion	synonymous	type I restriction/modification system DNA methylase HsdM
3077291	PPE43	Rv2768c	788	C->G	263	P->R	GeneCodingRegion	nonsynonymous	PPE family protein PPE43
3078826	PE27	Rv2769c	160	C->T	54	P->S	GeneCodingRegion	nonsynonymous	PE family protein PE27
3086728	-	Rv2779c	27	G->A	9	M->I	GeneCodingRegion	nonsynonymous	Lrp/AsnC family transcriptional regulator
3088625	-	Rv2781c	360	T->C			GeneCodingRegion	synonymous	alanine-rich oxidoreductase
3105144	lppV	Rv2796c	476	G->T	159	C->F	GeneCodingRegion	nonsynonymous	lipoprotein LppV
3132956	-	Rv2825c	584	C->A	195	A->E	GeneCodingRegion	nonsynonymous	hypothetical protein
3132975	-	Rv2825c	565	G->C	189	V->L	GeneCodingRegion	nonsynonymous	hypothetical protein
3134839	-	Rv2827c	645	C->T			GeneCodingRegion	synonymous	hypothetical protein
3135896	-	Rv2828c	438	T->C			GeneCodingRegion	synonymous	hypothetical protein
3137237				T->C			InterGenicRegion
3146953	infB	Rv2839c	921	A->G			GeneCodingRegion	synonymous	translation initiation factor IF-2
3187792	-	Rv2876	130	T->C	44	W->R	GeneCodingRegion	nonsynonymous	transmembrane protein
3188769	-	Rv2877c	103	T->C	35	Y->H	GeneCodingRegion	nonsynonymous	integral membrane protein
3189580				T->C			InterGenicRegion
3194392	-	Rv2885c	1157	A->T	386	K->I	GeneCodingRegion	nonsynonymous	transposase
3195731	-	Rv2886c	702	A->G			GeneCodingRegion	synonymous	resolvase
3200304	-	Rv2891	39	A->G			GeneCodingRegion	synonymous	hypothetical protein
3236716	smc	Rv2922c	1091	T->G	364	L->R	GeneCodingRegion	nonsynonymous	chromosome partition protein Smc
3244414	fadD26	Rv2930	718	A->G	240	M->V	GeneCodingRegion	nonsynonymous	fatty-acid--CoA ligase FadD26
3247579	ppsA	Rv2931	2135	G->A	712	R->Q	GeneCodingRegion	nonsynonymous	phthiocerol synthesis polyketide synthase type I PpsA
3254880	ppsB	Rv2932	3809	G->T	1270	R->L	GeneCodingRegion	nonsynonymous	phthiocerol synthesis polyketide synthase type I PpsB
3271037	ppsE	Rv2935	3301	A->G	1101	N->D	GeneCodingRegion	nonsynonymous	phthiocerol synthesis polyketide synthase type I PpsE
3273138	drrA	Rv2936	925	C->G	309	H->D	GeneCodingRegion	nonsynonymous	daunorubicin ABC transporter ATP-binding protein DrrA
3283592	fadD28	Rv2941	258	G->C			GeneCodingRegion	synonymous	long-chain-fatty-acid--AMP ligase FadD28
3286107	mmpL7	Rv2942	1038	C->A			GeneCodingRegion	synonymous	transmembrane transport protein MmpL7
3296721	pks15	Rv2947c	1120	G->C	374	G->R	GeneCodingRegion	nonsynonymous	polyketide synthase
3302683				C->T			InterGenicRegion
3311119	-	Rv2958c	882	C->G			GeneCodingRegion	synonymous	PGL/p-HBAD biosynthesis glycosyltransferase
3345047	leuC	Rv2988c	1029	C->A	343	D->E	GeneCodingRegion	nonsynonymous	3-isopropylmalate dehydratase large subunit
3348258	-	Rv2991	277	G->A	93	A->T	GeneCodingRegion	nonsynonymous	hypothetical protein
3352919	leuB	Rv2995c	550	T->C	184	F->L	GeneCodingRegion	nonsynonymous	3-isopropylmalate dehydrogenase
3356517	-	Rv2997	1419	T->C			GeneCodingRegion	synonymous	alanine-rich dehydrogenase
3369869				G->T			InterGenicRegion
3371260	gatA	Rv3011c	175	A->G	59	I->V	GeneCodingRegion	nonsynonymous	glutamyl-tRNA(GLN) amidotransferase subunit A
3382598	-	Rv3023c	25	G->A	9	A->T	GeneCodingRegion	nonsynonymous	transposase
3415332				A->G			InterGenicRegion
3420442	cyp136	Rv3059	951	C->T			GeneCodingRegion	synonymous	cytochrome P450 Cyp136
3438386	-	Rv3075c	588	C->T			GeneCodingRegion	synonymous	hypothetical protein
3440542	-	Rv3077	1002	A->G			GeneCodingRegion	synonymous	hydrolase
3457514				G->C			InterGenicRegion
3464629	-	Rv3096	83	A->G	28	E->G	GeneCodingRegion	nonsynonymous	hypothetical protein
3475159	fprA	Rv3106	1153	A->G	385	N->D	GeneCodingRegion	nonsynonymous	NADPH-ferredoxin reductase FprA
3488556	-	Rv3122	468	G->T	156	R->S	GeneCodingRegion	nonsynonymous	hypothetical protein
3488687	-	Rv3123	119	G->A	40	R->Q	GeneCodingRegion	nonsynonymous	hypothetical protein
3489340				C->G			InterGenicRegion
3498418	devS	Rv3132c	848	T->C	283	I->T	GeneCodingRegion	nonsynonymous	two component sensor histidine kinase DevS
3501687	PPE50	Rv3135	354	C->T			GeneCodingRegion	synonymous	PPE family protein PPE50
3505005	pflA	Rv3138	811	A->C	271	T->P	GeneCodingRegion	nonsynonymous	pyruvate formate lyase activating protein PflA
3509091				G->C			InterGenicRegion
3521044	nuoI	Rv3153	538	A->G	180	T->A	GeneCodingRegion	nonsynonymous	NADH-quinone oxidoreductase subunit I
3542163	-	Rv3174	26	T->C	9	V->A	GeneCodingRegion	nonsynonymous	short-chain dehydrogenase/reductase
3555699	-	Rv3190c	989	T->C	330	V->A	GeneCodingRegion	nonsynonymous	hypothetical protein
3560645	-	Rv3193c	2528	G->A	843	R->Q	GeneCodingRegion	nonsynonymous	transmembrane protein
3568004	-	Rv3197	981	C->A			GeneCodingRegion	synonymous	ABC transporter ATP-binding protein
3571834	nudC	Rv3199c	710	A->C	237	Q->P	GeneCodingRegion	nonsynonymous	NADH pyrophosphatase
3573636	-	Rv3200c	34	A->G	12	N->D	GeneCodingRegion	nonsynonymous	transmembrane cation transporter
3577958	-	Rv3202c	2243	T->C	748	V->A	GeneCodingRegion	nonsynonymous	ATP-dependent DNA helicase
3611488	-	Rv3235	189	G->C			GeneCodingRegion	synonymous	alanine/arginine/proline-rich protein
3624350	lpqB	Rv3244c	561	G->T			GeneCodingRegion	synonymous	lipoprotein LpqB
3624486	lpqB	Rv3244c	425	A->G	142	D->G	GeneCodingRegion	nonsynonymous	lipoprotein LpqB
3647041	rmlD	Rv3266c	769	T->C	257	S->P	GeneCodingRegion	nonsynonymous	dTDP-4-dehydrorhamnose reductase
3658266	purE	Rv3275c	373	G->C	125	G->R	GeneCodingRegion	nonsynonymous	N5-carboxyaminoimidazole ribonucleotide mutase
3661382	birA	Rv3279c	631	G->A	211	D->N	GeneCodingRegion	nonsynonymous	bifunctional biotin operon repressor/biotin--[acetyl-CoA-carboxylase] synthetase
3679949	lhr	Rv3296	3175	A->G	1059	K->E	GeneCodingRegion	nonsynonymous	ATP-dependent helicase
3696181	pmmB	Rv3308	1318	A->G	440	S->G	GeneCodingRegion	nonsynonymous	phosphomannomutase PmmB
3697708	sapM	Rv3310	511	A->G	171	T->A	GeneCodingRegion	nonsynonymous	acid phosphatase
3702543	deoA	Rv3314c	925	C->T	309	R->W	GeneCodingRegion	nonsynonymous	thymidine phosphorylase
3705098	sdhA	Rv3318	99	G->A			GeneCodingRegion	synonymous	succinate dehydrogenase flavoprotein subunit
3771628	-	Rv3359	285	A->C			GeneCodingRegion	synonymous	oxidoreductase
3772616				G->A			InterGenicRegion
3776265	-	Rv3365c	1237	C->A			GeneCodingRegion	synonymous	hypothetical protein
3779795	PE_PGRS51	Rv3367	1228	G->A	410	G->S	GeneCodingRegion	nonsynonymous	PE-PGRS family protein PE_PGRS51
3785946	-	Rv3371	1015	A->G	339	R->G	GeneCodingRegion	nonsynonymous	diacyglycerol O-acyltransferase
3786033	-	Rv3371	1102	A->G	368	I->V	GeneCodingRegion	nonsynonymous	diacyglycerol O-acyltransferase
3788365	echA18	Rv3373	640	T->G	214	end->G	GeneCodingRegion	nonsynonymous	enoyl-CoA hydratase
3808103	cmaA1	Rv3392c	335	A->G	112	N->S	GeneCodingRegion	nonsynonymous	cyclopropane mycolic acid synthase CmaA
3811327	-	Rv3395c	310	G->A	104	V->M	GeneCodingRegion	nonsynonymous	hypothetical protein
3811629	-	Rv3395c	8	C->T	3	A->V	GeneCodingRegion	nonsynonymous	hypothetical protein
3820446				G->C			InterGenicRegion
3820449				T->G			InterGenicRegion
3820839	-	Rv3402c	1053	C->G	351	Y->end	GeneCodingRegion	nonsynonymous	hypothetical protein
3870225	mycP4	Rv3449	474	C->T			GeneCodingRegion	synonymous	membrane-anchored mycosin
3879288	rpsK	Rv3459c	405	G->T	135	K->N	GeneCodingRegion	nonsynonymous	30S ribosomal protein S11
3893290				G->A			InterGenicRegion
3898869	-	Rv3479	3050	C->A	1017	T->N	GeneCodingRegion	nonsynonymous	transmembrane protein
3919439	yrbE4B	Rv3500c	624	C->T			GeneCodingRegion	synonymous	integral membrane protein
3922836	fadE26	Rv3504	366	T->C			GeneCodingRegion	synonymous	acyl-CoA dehydrogenase FadE26
3968618	-	Rv3531c	327	C->T			GeneCodingRegion	synonymous	hypothetical protein
3989914	-	Rv3551	19	G->T	7	A->S	GeneCodingRegion	nonsynonymous	CoA-transferase subunit alpha
3994898	-	Rv3555c	802	T->C	268	W->R	GeneCodingRegion	nonsynonymous	hypothetical protein
3999774	-	Rv3559c	662	C->T	221	A->V	GeneCodingRegion	nonsynonymous	oxidoreductase
4002847	fadD3	Rv3561	1211	C->A	404	T->N	GeneCodingRegion	nonsynonymous	fatty-acid--CoA ligase FadD3
4012219	hsaA	Rv3570c	52	A->G	18	N->D	GeneCodingRegion	nonsynonymous	flavin-dependent monooxygenase oxygenase subunit HsaA
4021489	-	Rv3579c	905	A->C	302	E->A	GeneCodingRegion	nonsynonymous	tRNA/rRNA methyltransferase
4021757	-	Rv3579c	637	C->A			GeneCodingRegion	synonymous	tRNA/rRNA methyltransferase
4046218				G->A			InterGenicRegion
4047039	-	Rv3604c	458	T->G	153	V->G	GeneCodingRegion	nonsynonymous	transmembrane protein
4054637	espD	Rv3614c	60	T->C			GeneCodingRegion	synonymous	ESX-1 secretion-associated protein EspD
4067044	-	Rv3627c	242	C->T	81	A->V	GeneCodingRegion	nonsynonymous	hypothetical protein
4067152	-	Rv3627c	134	C->T	45	A->V	GeneCodingRegion	nonsynonymous	hypothetical protein
4078292	-	Rv3639c	159	A->C	53	K->N	GeneCodingRegion	nonsynonymous	hypothetical protein
4078863	-	Rv3640c	887	G->A	296	G->E	GeneCodingRegion	nonsynonymous	transposase
4087670	-	Rv3647c	519	G->A			GeneCodingRegion	synonymous	hypothetical protein
4099060	-	Rv3660c	89	C->T	30	P->L	GeneCodingRegion	nonsynonymous	hypothetical protein
4101936	-	Rv3662c	100	G->A	34	A->T	GeneCodingRegion	nonsynonymous	hypothetical protein
4105757	dppA	Rv3666c	1328	G->A	443	R->Q	GeneCodingRegion	nonsynonymous	dipeptide ABC transporter substrate-binding lipoprotein DppA
4116682	crp	Rv3676	205	T->C			GeneCodingRegion	synonymous	cAMP receptor protein
4117161				C->A			InterGenicRegion
4119246	-	Rv3679	471	T->C			GeneCodingRegion	synonymous	anion transporter ATPase
4121675				C->T			InterGenicRegion
4130711	-	Rv3689	355	G->C	119	V->L	GeneCodingRegion	nonsynonymous	transmembrane protein
4138377	glpK	Rv3696c	1379	T->C	460	V->A	GeneCodingRegion	nonsynonymous	glycerol kinase
4140143	vapC48	Rv3697c	100	G->A	34	G->R	GeneCodingRegion	nonsynonymous	ribonuclease VapC48
4156239	dnaQ	Rv3711c	491	T->C	164	V->A	GeneCodingRegion	nonsynonymous	DNA polymerase III subunit epsilon
4158032	-	Rv3712	1052	A->C	351	K->T	GeneCodingRegion	nonsynonymous	ligase
4158361	cobQ2	Rv3713	135	A->G			GeneCodingRegion	synonymous	cobyric acid synthase CobQ
4172173	-	Rv3726	753	A->C	251	R->S	GeneCodingRegion	nonsynonymous	dehydrogenase
4183602	-	Rv3732	669	C->T			GeneCodingRegion	synonymous	hypothetical protein
4190916	-	Rv3740c	1264	C->T	422	R->C	GeneCodingRegion	nonsynonymous	diacyglycerol O-acyltransferase
4195182	ctpJ	Rv3743c	192	C->T			GeneCodingRegion	synonymous	cation transporter ATPase J
4197189				A->G			InterGenicRegion
4197555	-	Rv3748	320	G->A	107	G->D	GeneCodingRegion	nonsynonymous	hypothetical protein
4200220	-	Rv3753c	2	T->C	1	M->T	GeneCodingRegion	nonsynonymous	hypothetical protein
4202383	proZ	Rv3756c	231	T->G			GeneCodingRegion	synonymous	glycine betaine/carnitine/choline/L-proline ABC transporter permease ProZ
4210876	tcrY	Rv3764c	134	A->G	45	H->R	GeneCodingRegion	nonsynonymous	two component sensor kinase TcrY
4212174				T->C			InterGenicRegion
4215001				C->A			InterGenicRegion
4216255				C->G			InterGenicRegion
4232327	-	Rv3785	1008	A->G			GeneCodingRegion	synonymous	hypothetical protein
4233634	-	Rv3787c	903	C->T			GeneCodingRegion	synonymous	S-adenosyl-L-methionine-dependent methyltransferase
4236150	dprE1	Rv3790	372	C->T			GeneCodingRegion	synonymous	decaprenylphosphoryl-beta-D-ribose oxidase
4240671	embC	Rv3793	809	C->T	270	T->I	GeneCodingRegion	nonsynonymous	arabinosyltransferase C
4244220	embA	Rv3794	988	C->T			GeneCodingRegion	synonymous	arabinosyltransferase A
4246864	embB	Rv3795	351	C->T			GeneCodingRegion	synonymous	arabinosyltransferase B
4247646	embB	Rv3795	1133	A->C	378	E->A	GeneCodingRegion	nonsynonymous	arabinosyltransferase B
4259579	pks13	Rv3800c	1568	C->G	523	A->G	GeneCodingRegion	nonsynonymous	polyketide synthase
4261499	fadD32	Rv3801c	1568	C->T	523	A->V	GeneCodingRegion	nonsynonymous	long-chain-fatty-acid--AMP ligase FadD32
4263279				A->G			InterGenicRegion
4269351	ubiA	Rv3806c	483	C->T			GeneCodingRegion	synonymous	decaprenyl-phosphate phosphoribosyltransferase
4269387	ubiA	Rv3806c	447	A->C	149	E->D	GeneCodingRegion	nonsynonymous	decaprenyl-phosphate phosphoribosyltransferase
4269606	ubiA	Rv3806c	228	T->C			GeneCodingRegion	synonymous	decaprenyl-phosphate phosphoribosyltransferase
4287028	-	Rv3822	308	A->C	103	N->T	GeneCodingRegion	nonsynonymous	hypothetical protein
4287361	-	Rv3822	641	C->T	214	A->V	GeneCodingRegion	nonsynonymous	hypothetical protein
4289953	mmpL8	Rv3823c	1577	T->C	526	V->A	GeneCodingRegion	nonsynonymous	integral membrane transport protein MmpL8
4290564	mmpL8	Rv3823c	966	C->A			GeneCodingRegion	synonymous	integral membrane transport protein MmpL8
4290827	mmpL8	Rv3823c	703	G->C	235	G->R	GeneCodingRegion	nonsynonymous	integral membrane transport protein MmpL8
4316322	-	Rv3843c	275	G->A	92	R->H	GeneCodingRegion	nonsynonymous	transmembrane protein
4316566	-	Rv3843c	31	G->C	11	G->R	GeneCodingRegion	nonsynonymous	transmembrane protein
4318424				T->G			InterGenicRegion
4318703				A->G			InterGenicRegion
4323006	-	Rv3848	681	G->A			GeneCodingRegion	synonymous	transmembrane protein
4330238	gltD	Rv3858c	1268	G->A	423	R->H	GeneCodingRegion	nonsynonymous	glutamate synthase small subunit
4334425	gltB	Rv3859c	1657	C->G	553	Q->E	GeneCodingRegion	nonsynonymous	glutamate synthase large subunit
4336597				C->A			InterGenicRegion
4367649	eccE2	Rv3885c	873	T->C			GeneCodingRegion	synonymous	ESX-2 secretion system protein EccE
4374228	esxD	Rv3891c	145	A->G	49	T->A	GeneCodingRegion	nonsynonymous	ESAT-6 like protein EsxD
4377033	eccC2	Rv3894c	3420	C->G			GeneCodingRegion	synonymous	ESX-2 type VII secretion system protein EccC
4382296	-	Rv3896c	556	A->G	186	I->V	GeneCodingRegion	nonsynonymous	hypothetical protein
4385187	-	Rv3899c	193	T->C	65	S->P	GeneCodingRegion	nonsynonymous	hypothetical protein
4386257	-	Rv3900c	52	C->G	18	P->A	GeneCodingRegion	nonsynonymous	alanine-rich protein
4393838	mutT4	Rv3908	390	C->T			GeneCodingRegion	synonymous	mutator protein MutT
4394210	-	Rv3909	19	G->C	7	G->R	GeneCodingRegion	nonsynonymous	hypothetical protein
4395387	-	Rv3909	1196	A->G	399	N->S	GeneCodingRegion	nonsynonymous	hypothetical protein
4401897	trxB2	Rv3913	170	A->G	57	D->G	GeneCodingRegion	nonsynonymous	thioredoxin reductase
4408570	-	Rv3920c	328	C->T	110	R->W	GeneCodingRegion	nonsynonymous	hypothetical protein
4408920				A->G			InterGenicRegion

## Sheet: VFs&Antigens
Table S8B. The SNPs between human-associated strains and animal-associated strains on VF and antigen genes.
	Genea	Synonym	Positionb	SNPsc	Annotation
VFs	mce1B	Rv0170	536 (179)	T->C (I->T)	Mce family protein Mce1B
VFs	mce1C	Rv0171	636 (212)	G->C (E->D)	Mce family protein Mce1C
VFs	mmpL3	Rv0206c	1398 (466)	C->G (D->E)	transmembrane transport protein MmpL3
VFs	mmpL3	Rv0206c	1150 (384)	T->A (F->I)	transmembrane transport protein MmpL3
VFs	proC	Rv0500	681 (227)	G->C (E->D)	pyrroline-5-carboxylate reductase
VFs	mce2C	Rv0591	1190 (397)	C->A (T->N)	Mce family protein Mce2C
VFs	mmaA4	Rv0642c	285 (95)	C->A (F->L)	hydroxymycolate synthase MmaA4
VFs	phoR	Rv0758	211 (71)	G->A (G->I)	two component system response sensor kinase PhoR
VFs	phoR	Rv0758	212 (71)	G->T (G->I)	two component system response sensor kinase PhoR
VFs	mprA	Rv0981	202 (68)	G->A (G->S)	two-component response regulator MrpA
VFs	narX	Rv1736c	230 (77)	A->G (D->G)	nitrate reductase-like protein NarX
VFs	eccB5	Rv1782	122 (41)	G->A (R->H)	ESX-5 type VII secretion system protein EccB5
VFs	eccD5	Rv1795	782 (261)	G->A (G->D)	ESX-5 type VII secretion system protein EccD
VFs	fadD26	Rv2930	718 (240)	A->G (M->V)	fatty-acid--CoA ligase FadD26
VFs	ppsA	Rv2931	2135 (712)	G->A (R->Q)	phthiocerol synthesis polyketide synthase type I PpsA
VFs	ppsB	Rv2932	3809 (1270)	G->T (R->L)	phthiocerol synthesis polyketide synthase type I PpsB
VFs	ppsE	Rv2935	3301 (1101)	A->G (N->D)	phthiocerol synthesis polyketide synthase type I PpsE
VFs	drrA	Rv2936	925 (309)	C->G (H->D)	daunorubicin ABC transporter ATP-binding protein DrrA
VFs	pks15	Rv2947c	1120 (374)	G->C (G->R)	polyketide synthase
VFs	devS	Rv3132c	848 (283)	T->C (I->T)	two component sensor histidine kinase DevS
VFs	sapM	Rv3310	511 (171)	A->G (T->A)	acid phosphatase
VFs	-	Rv3822	308 (103)	A->C (N->T)	hypothetical protein
VFs	-	Rv3822	641 (214)	C->T (A->V)	hypothetical protein
VFs&Antigen	mmpL8	Rv3823c	1577 (526)	T->C (V->A)	integral membrane transport protein MmpL8
VFs&Antigen	mmpL8	Rv3823c	703 (235)	G->C (G->R)	integral membrane transport protein MmpL8
VFs	esxD	Rv3891c	145 (49)	A->G (T->A)	ESAT-6 like protein EsxD
Antigen	pstS2	Rv0932c	343 (115)	T->G (S->A)	phosphate ABC transporter substrate-binding lipoprotein PstS
Antigen	pstS1	Rv0934	1055 (352)	T->C (V->A)	phosphate ABC transporter substrate-binding lipoprotein PstS
Antigen	PE12	Rv1172c	399 (133)	A->C (Q->H)	PE family protein PE12
Antigen	-	Rv2628	176 (59)	C->T (S->L)	hypothetical protein
Antigen	PPE46	Rv3018c	149 (50)	T->C (V->A)	PE family protein PPE46
aReference genome: H37Rv (NC_000962); bThe number in the parentheses indicates the mutant position in protein; cThe letters in the parentheses indicates the amino acid substitutions.
